# Supplementary material for: Epidemiology, etiology, and diagnosis of health care acquired pneumonia including ventilator-associated pneumonia in Nepal
Source: PLoS One. 2021 Nov 17;16(11):e0259634. doi: 10.1371/journal.pone.0259634 (PMC8598067; doi:10.1371/journal.pone.0259634)
Supplement: S1 Dataset — (XLSX) [file pone.0259634.s001.xlsx]

## Sheet: Baseline time
StudyNo	Sex	Age	Weight	DaysBeforeICU	Not_Intubated	DaysIntubation
1	2	22	50	0	TRUE
2	2	72	35	5	TRUE
3	1	72	50	0	FALSE	1
4	2	79	45	0	TRUE
5	2	73	60	3	FALSE	20
6	1	56	60	0	FALSE	13
7	1	73	48	0	FALSE	8
8	1	60	52	0	FALSE	19
9	1	55	60	0	FALSE	8
10	1	59	68	0	TRUE
11	2	52	58	0	TRUE
12	2	50	50	0	FALSE	2
13	1	59	60	0	TRUE
14	1	56	65	0	TRUE
15	1	57	50	0	TRUE
16	2	46	55	2	TRUE
17	2	28	49	0	FALSE	34
18	1	75	69	0	TRUE
19	2	62	60	1	TRUE
20	1	28	65	0	TRUE
21	2	40	49	0	FALSE	1
22	2	61	50	0	TRUE
23	2	72	45	2	TRUE
24	2	58	50	1	TRUE
25	1	62	48	0	TRUE
26	2	75	45	0	FALSE	11
27	2	32	75	0	FALSE	6
28	2	65	55	0	TRUE
29	1	82	60	0	FALSE
30	1	62	50	0	FALSE	6
31	1	87	60	0	TRUE
32	1	60	49	0	TRUE
33	2	70	48	0	TRUE
34	2	77	50	2	TRUE
35	2	19	50	0	FALSE	5
36	2	42	45	3	FALSE	7
37	2	60	46	3	TRUE
38	2	37	50	0	FALSE	11
39	2	28	36	0	FALSE	14
40	2	19	42	0	FALSE	23
41	2	22	52	9	FALSE	7
42	1	65	60	1	FALSE	10
43	2	87	60	0	FALSE	9
44	2	45	48	0	TRUE
45	2	60	55	0	TRUE
46	2	55	65	0	TRUE
47	2	75	55	0	TRUE
48	2	27	55	0	FALSE	9
49	2	36	60	0	TRUE
50	1	40	70	6	FALSE	2
51	1	84	60	1	TRUE
52	1	77	54	1	TRUE
53	2	30	60	0	TRUE
54	1	76	45	6	TRUE
55	2	45	45	0	TRUE
56	1	27	60	1	FALSE	9
57	1	62	60	0	FALSE	12
58	2	22	45	1	TRUE
59	1	70	50	0	FALSE	5
60	2	33	52	6	TRUE
61	1	68	65	0	TRUE
62	1	42	80	0	TRUE
63	2	65	50	0	TRUE
64	1	70	70	0	TRUE
65	2	23	45	0	FALSE	13
66	1	24	65	0	TRUE
67	1	69	59	0	TRUE
68	1	40	60	0	FALSE	20
69	2	60	75	4	TRUE
70	2	51	60	2	TRUE
71	2	34	64	13	FALSE	11
72	1	47	50	0	TRUE
73	1	54	55	0	TRUE
74	1	70	65	3	FALSE	1
75	2	32	50	0	TRUE
76	2	38	50	0	FALSE	3
77	1	47	50	0	TRUE
78	1	48	65	0	TRUE
79	1	20	50	0	TRUE
80	1	69	73	0	FALSE	10
81	1	36	45	0	FALSE	14
82	1	50	65	1	TRUE
83	1	21	65	0	FALSE	8
84	1	45	65	0	TRUE
85	1	79	62	0	TRUE
86	2	37	52	0	TRUE
87	2	23	57	1	FALSE	6
88	2	85	150	0	FALSE	26
89	1	50	55	0	TRUE
90	1	55	70	0	TRUE
91	1	39	60	0	FALSE	5
92	2	20	45	0	FALSE	18
93	2	40	70	0	FALSE	17
94	2	45	48	0	TRUE
95	2	62	55	0	TRUE
96	2	32	49	1	TRUE
97	1	26	70	0	TRUE
98	2	72	45	0	TRUE
99	2	75	60	1	TRUE
100	2	38	70	0	TRUE
101	1	65	60	0	TRUE
102	1	60	60	0	TRUE
103	1	75	50	1	FALSE	7
104	2	16	45	0	TRUE
105	1	79	45	3	FALSE	4
106	2	68	60	0	FALSE	7
107	1	17	60	0	TRUE
108	2	82	50	5	FALSE	5
109	1	78	70	10	FALSE	4
110	2	93	58	4	FALSE	14
111	2	21	58	0	TRUE
112	2	17	48	0	FALSE	55
113	2	24	55	1	TRUE
114	2	29	42.5	0	FALSE	1
115	1	23	57	3	FALSE	14
116	1	73	55	4	FALSE	11
117	1	76	70	0	FALSE	30
118	1	41	66	0	TRUE
119	2	77	86	1	TRUE
120	1	82	65	0	FALSE
121	2	57	57	1	TRUE
122	2	74	49	0	FALSE	7
123	1	60	62	0	FALSE	27
124	1	32	68	0	FALSE	3
125	1	19	189	0	FALSE	19
126	2	64	70	0	FALSE	13
127	1	68	72	0	FALSE	4
128	2	68	60	0	TRUE
129	1	52	76	0	TRUE
130	1	86	60	2	FALSE	14
131	2	65	45	0	FALSE	29
132	1	54	60	11	TRUE
133	1	65	65	0	TRUE
134	1	22	65	0	TRUE
135	2	60	40	0	TRUE
136	2	24	52	1	TRUE
137	2	68	58	0	TRUE
138	2	45	48	0	TRUE
139	2	45	70	2	TRUE
140	2	55	50	0	FALSE	19
141	2	56	48	0	TRUE
142	1	65	52	1	TRUE
143	2	73	53	0	TRUE
144	1	83	43	1	FALSE	3
145	2	55	52	0	FALSE	11
146	2	19	50	0	FALSE	10
147	2	52	55	0	FALSE	46
148	1	25	70	1	FALSE	46
149	2	22	50	1	FALSE	20
150	1	76	50	0	TRUE
151	1	46	65	0	TRUE
152	1	86	56	0	FALSE	16
153	1	54	72	1	TRUE
154	1	61	58	1	FALSE	32
155	1	34	48	5	TRUE
156	1	47	68	0	FALSE	20
157	2	68	50	0	FALSE	9
158	1	35	72	5	FALSE	10
159	2	82	55	3	FALSE	8
160	1	70	66	1	FALSE	6
161	1	37	62	5	FALSE	2
162	2	58	43	1	FALSE	10
163	1	82	58	1	TRUE
164	1	21	56	1	TRUE
165	1	28	60	0	TRUE
166	2	51	60	2	FALSE	6
167	2	70	50	0	FALSE	17
168	2	50	45	0	FALSE
169	1	89	48	0	FALSE	6
170	2	87	55	0	TRUE
171	2	74	52	0	FALSE
172	1	42	70	0	FALSE	15
173	2	70	55	0	TRUE
174	1	80	73	1	FALSE	7
175	2	58	48	1	FALSE	44
176	1	83	60	0	TRUE
177	2	60	48	0	FALSE	16
178	1	53	55	0	FALSE	22
179	1	54	60	0	FALSE	11
180	1	48	70	0	TRUE
181	1	40	60	0	FALSE	70
182	1	73	63	0	TRUE
183	2	43	60	0	TRUE
184	1	68	45	4	FALSE	4
185	1	55	60	0	FALSE	11
186	1	60	60	0	FALSE	1
187	2	60	75	0	FALSE	2
188	2	24	56	2	FALSE	7
189	1	54	60	25	FALSE	4
190	2	66	48	0	TRUE
191	1	45	55	0	TRUE
192	1	64	58	0	TRUE
193	1	66	59	0	TRUE
194	2	26	60	0	TRUE
195	1	31	63	0	TRUE
196	2	80	54	0	FALSE	9
197	1	33	58	1	FALSE	10
198	2	95	60	2	FALSE	2
199	1	76	48	26	FALSE	18
200	1	45	50	0	TRUE
201	1	37	62	4	TRUE
202	1	51	52	3	FALSE	5
203	2	53	49	4	FALSE	24
204	2	63	80	0	TRUE
205	1	83	48	0	FALSE	8
206	1	40	72	0	TRUE
207	2	65	50	0	TRUE
208	1	40	75	0	FALSE	51
209	1	31	67	1	TRUE
210	1	60	62	1	TRUE
211	1	55	62	0	TRUE
212	2	71	70	2	TRUE
213	1	85	47	0	FALSE	3
214	2	65	72	0	FALSE	10
215	1	35	65	0	FALSE	6
216	2	18	49	0	TRUE
217	2	61	46	0	FALSE	7
218	1	89	50	0	TRUE
219	1	70	48	0	FALSE	19
220	1	68	58	0	TRUE
221	1	85	54	0	TRUE
222	1	72	45	0	FALSE	100
223	1	54	60	5	FALSE	6
224	1	30		0	FALSE	46
225	1	67	48	0	TRUE
226	1	55	62	0	FALSE	48
227	2	51	50	0	FALSE	3
228	2	22	62	0	FALSE	17
229	1	18	60	1	FALSE	5
230	1	31	62	0	TRUE
231	1	35	65	0	TRUE
232	2	62	58	0	FALSE	8
233	1	53	80	19	FALSE	2
234	1	34	75	0	FALSE	2
235	2	68	42	0	TRUE
236	2	43	53	4	FALSE	10
237	1	16	70	0	FALSE	17
238	2	52	95	5	FALSE	27
239	2	24	48	6	TRUE
240	2	65		0	FALSE	5
241	2	22	40	0	FALSE	6
242	2	65	62	0	TRUE
243	2	54	51	6	FALSE	3
244	1	55	65	0	TRUE
245	1	71	70	1	TRUE
246	2	20	52	0	TRUE
247	2	72	59	8	TRUE
248	1	34	45	4	TRUE
249	1	38		0	FALSE	13
250	1	82	58	3	FALSE	24
251	1	79	62	0	FALSE	10
252	2	82	48	4	TRUE
253	2	40	40	0	TRUE
254	2	38	62	0	FALSE	8
255	1	34	65	0	FALSE	10
256	2	68	70	1	FALSE	10
257	2	90		0	FALSE	5
258	1	29	73	0	TRUE
259	2	60	57	0	TRUE
260	2	78	48	0	FALSE	50
261	2	17	45	0	FALSE	11
262	1	68	58	0	FALSE	8
263	1	54	65	3	FALSE	5
264	2	59	49	0	FALSE	9
265	2	61	58	2	FALSE	9
266	2	66	64	0	TRUE
267	2	76	56	0	TRUE
268	2	29	60	0	FALSE	13
269	1	70	65	0	FALSE	7
270	1	74	72	0	TRUE
271	2	56	38	0	TRUE
272	2	73	45	0	FALSE	2
273	1	82	67	0	FALSE	8
274	2	84	56	0	FALSE	6
275	1	30		0	TRUE
276	2	77	62	0	FALSE	13
277	2	58	70	0	TRUE
278	2	68	69	0	TRUE
279	2	78	75	2	FALSE	17
280	2	60	46	0	FALSE	8
281	2	28	80	5	FALSE	16
282	1	43	65	0	FALSE	14
283	2	64	44	0	FALSE	6
284	1	64	60	1	FALSE	2
285	2	18	50	0	FALSE	4
286	2	28	60	0	TRUE
287	2	60	60	0	TRUE
288	2	65	42	1	TRUE
289	2	33	56	3	TRUE
290	2	30	57	0	TRUE
291	2	73	50	0	TRUE
292	2	45	65	0	FALSE	7
293	2	37	60	0	TRUE
294	2	55	40	0	FALSE	16
295	1	55	60	0	FALSE	1
296	2	40	52	0	FALSE	10
297	2	55		0	TRUE
298	2	63		0	TRUE
299	1	34	66	0	FALSE	2
300	2	69	50	0	FALSE	3
301	2	25	58	1	FALSE	14
302	1	44	65	1	FALSE	13
303	2	63	80	22	FALSE	1
304	2	90	40	7	FALSE	6
305	2	60	60	3	FALSE	28
306	2	69	42	2	TRUE
307	1	51	42	0	TRUE
308	1	43	48	0	TRUE
309	1	53	62	0	FALSE	8
310	2	41	45	0	TRUE
311	2	50	58	0	TRUE
312	1	74	85	0	TRUE
313	2	19	47	1	TRUE
314	2	16	50	0	TRUE
315	1	25	40	4	FALSE	5
316	1	74	60	0	TRUE
317	1	18	57	0	FALSE	29
318	1	38	65	0	TRUE
319	1	19	60	1	FALSE	3
320	2	23	54	1	TRUE
321	1	85	52	0	TRUE
322	1	53	50	0	TRUE
323	2	61	62	0	TRUE
324	2	65	60	0	TRUE
325	2	62	48	0	TRUE
326	1	42	65	0	TRUE
327	1	69	48	2	FALSE	5
328	1	58	85	0	TRUE
329	1	65	55	1	FALSE	10
330	2	26	62	1	TRUE
331	1	25	75	0	FALSE	8
332	1	48	48	0	TRUE
333	2	62	55	7	FALSE	28
334	2	80	40	0	TRUE
335	2	84	42	11	FALSE	4
336	1	50	68	0	TRUE
337	2	23	48	0	TRUE
338	2	55	40	0	FALSE	4
339	2	55	60	11	FALSE	1
340	1	76	65	1	FALSE	17
341	1	70	68	0	TRUE
342	1	50	62	0	TRUE
343	2	82		0	TRUE
344	2	40	62	0	TRUE
345	1	42	62	0	FALSE	3
346	2	58	55	0	TRUE
347	2	42	52	9	TRUE
348	1	66	68	0	TRUE
349	2	83	55	0	TRUE
350	1	50	90	0	TRUE
351	2	24	72	0	FALSE	3
352	2	65	60	0	FALSE	2
353	1	64	60	0	TRUE
354	2	75	45	0	TRUE
355	2	85	48	1	FALSE	6
356	2	72		2	TRUE
357	1	40	78	0	TRUE
358	1	50	68	0	TRUE
359	1	18	62	1	FALSE	8
360	1	84	100	2	FALSE	15
361	2	52	64	0	TRUE
362	2	57	65	0	FALSE	35
363	2	23	50	0	TRUE
364	2	38	48	0	FALSE	5
365	1	36	50	0	TRUE
366	1	77	60	5	TRUE
367	2	19	50	0	TRUE
368	1	19	60	0	FALSE	13
369	1	18	48	0	TRUE
370	1	62	60	0	FALSE	8
371	2	87	68	0	TRUE
372	2	36	65	0	TRUE
373	2	52	50	0	TRUE
374	1	25	58	0	FALSE	2
375	2	46	62	0	TRUE
376	1	74		0	TRUE
377	1	45	55	0	TRUE
378	1	62	65	0	TRUE
379	1	48	60	0	TRUE
380	2	79	59	0	TRUE
381	1	56	50	0	TRUE
382	1	48	75	0	FALSE	8
383	2	65	55	0	TRUE
384	2	42	80	0	TRUE
385	1	62	57	0	FALSE	5
386	2	20	58	0	TRUE
387	2	20	65	59	TRUE
388	2	83	45	1	FALSE	7
389	2	79	63	0	FALSE	5
390	2	92	78	0	FALSE	1
391	2	68	45	0	TRUE
392	1	42	59	0	TRUE
393	2	33	55	2	FALSE	3
394	2	70	55	0	FALSE	15
395	1	45	62	0	TRUE
396	2	22	62	0	TRUE
397	1	75	60	0	TRUE
398	1	72		0	TRUE
399	1	70	48	0	FALSE	10
400	1	20	70	0	FALSE	7
401	2	22	50	0	TRUE
402	1		42	0	FALSE	11
403	1	80	60	6	FALSE	8
404	2	73	65	0	TRUE
405	1	26	53	1	TRUE
406	1	85	60	1	FALSE	4
407	2	62	60	0	TRUE
408	2	50	48	0	TRUE
409	1	75	62	0	TRUE
410	2	77	75	2	TRUE
411	2	64	57	8	TRUE
412	1	85	65	1	FALSE	6
413	1	89		0	TRUE
414	2	77	62	0	FALSE	28
415	1	84	64	0	TRUE
416	1	45	70	8	FALSE	9
417	1	50	65	1	TRUE
418	2	63	59	1	TRUE
419	2	84	49	0	TRUE
420	1	35	50	1	FALSE	16
421	1	50	55	0	TRUE
422	1	37	75	0	FALSE	7
423	2	65	39	3	TRUE
424	1	28	51	0	TRUE
425	1	75	80	11	TRUE
426	2	71	45	0	TRUE
427	1	54	80	0	TRUE
428	1	82	50	0	FALSE	6
429	2	47	60	6	FALSE	6
430	2	80	50	0	TRUE
431	1	87	75	0	TRUE
432	1	42	50	0	FALSE	9
433	2	60	55	0	FALSE	3
434	1	57	60	1	TRUE
435	2	18	60	1	TRUE
436	2	76	52	0	FALSE	38
437	2	23	45	6	TRUE
438	2	28	62		FALSE	6

## Sheet: BASE_HIST
StudyNo	Myoinfraction	CCF	NYHAIV_CCF	PVD	CVD	Hemiplegia	Dementia	ChronicLung_Disease	Restriction	Connective_Tissue_Disease	PepticUlcer	Mild_Chronic_Liver_disease	Serere_Chronic_Liver_Disease	Cirrhosis_Sequalae	Chronic_Kidney_Disease	ChronicDialysis	Diabetes_mellitus_without_target_organ_damage	Diabetes_with_organ_damage	SolidTurnour	Leukemia_Lymphoma	Metastatic_Cancer	Alcohol_Addiction	AIDS	Immunosuppression
1	2	2	2	2	2	2	2	2	2	2	2	2	2	2	2	2	2	2	2	2	2	2	2	2
2	1	1	2	2	2	2	2	1	1	2	2	2	2	2	2	2	2	2	2	2	2	2	2	1
3	2	2	2	2	2	2	2	2	2	2	2	2	2	2	2	2	2	2	2	2	2	1	2	2
4	2	2	2	2	2	2	2	2	2	2	2	2	2	2	2	2	2	2	2	2	2	2	2	2
5	1	2	2	2	2	2	2	1	2	2	2	2	2	2	2	2	2	2	2	2	2	2	9	1
6	2	2	2	2	2	2	2	2	2	2	2	2	2	2	2	2	2	2	2	2	2	1	2	2
7	2	2	2	2	2	2	2	1	1	2	2	2	2	2	2	2	2	2	2	2	2	2	9	1
8	2	2	2	2	2	2	2	2	2	2	2	2	2	2	2	2	2	2	2	2	2	1	2	2
9	1	2	2	2	2	2	2	2	2	2	2	2	2	2	2	2	1	2	2	2	2	2	9	2
10	2	2	2	2	2	2	2	2	2	2	2	2	2	2	2	2	2	2	2	2	2	2	9	2
11	2	2	2	2	2	2	2	2	2	2	2	2	2	2	2	2	1	2	2	1	2	2	2	1
12	2	2	2	2	2	2	2	1	1	2	2	2	2	2	2	2	2	2	2	2	2	2	2	2
13	2	2	2	2	2	2	2	1	1	2	2	2	2	2	2	2	2	2	2	2	2	2	2	2
14	2	2	2	2	2	2	2	2	2	2	1	2	2	2	2	2	2	2	2	2	2	2	2	2
15	2	2	2	2	2	2	2	2	2	2	2	2	2	2	2	2	1	2	2	2	2	2	2	2
16	2	2	2	2	2	2	2	1	1	2	2	2	2	2	2	2	2	2	2	2	2	2	2	2
17	2	2	2	2	2	2	2	2	2	2	2	2	2	2	2	2	2	2	2	2	2	2	9	2
18	2	2	2	2	2	2	2	2	2	2	2	2	2	2	2	2	2	2	2	2	2	2	2	2
19	1	2	2	2	2	2	2	2	2	2	2	2	2	2	9	2	2	2	2	2	2	2	2	2
20	2	2	2	2	2	2	2	2	2	2	2	2	2	2	2	2	2	2	2	2	2	2	2	2
21	2	2	2	2	2	2	2	2	2	2	2	2	2	2	2	2	2	2	2	2	2	1	2	2
22	2	2	2	2	2	2	2	2	2	2	2	2	2	2	2	2	2	2	2	2	2	1	2	2
23	2	2	2	2	2	2	2	2	2	2	2	2	2	2	2	2	2	2	2	2	2	1	2	2
24	2	2	2	2	2	2	2	1	2	2	2	2	2	2	2	2	2	2	2	2	2	2	9	1
25	2	2	2	2	2	2	2	1	1	2	2	2	2	2	2	2	2	2	2	2	2	1	2	1
26	2	2	2	2	2	2	2	2	2	2	2	2	2	2	2	2	2	2	2	2	2	2	2	2
27	2	2	2	2	2	2	2	2	2	2	2	2	2	2	2	2	2	2	2	2	2	2	2	2
28	2	2	2	2	2	2	2	2	2	2	2	2	2	2	2	2	1	2	2	2	2	2	2	2
29	1	2	2	2	2	2	2	1	1	2	2	2	2	2	2	2	1	2	2	2	2	2	2	1
30	2	2	2	2	2	2	2	1	2	2	2	2	2	2	2	2	2	2	2	2	2	2	2	1
31	2	2	2	2	2	2	2	2	2	2	2	2	2	2	2	2	2	2	2	2	2	2	2	2
32	2	2	2	2	2	2	2	1	1	2	2	2	2	2	2	2	2	2	2	2	2	2	2	1
33	2	2	2	2	2	2	2	1	1	2	2	2	2	2	2	2	2	2	2	2	2	2	2	1
34	2	2	2	2	2	2	2	1	2	2	2	2	2	2	2	2	2	2	2	2	2	2	2	2
35	2	2	2	2	2	2	2	2	2	2	2	2	2	2	2	2	2	2	2	2	2	2	2	2
36	2	2	2	2	2	2	2	2	2	2	2	2	2	2	2	2	2	2	2	2	2	2	2	1
37	2	2	2	2	2	2	2	1	1	2	2	2	2	2	2	2	2	2	2	2	2	2	2	2
38	2	2	2	2	2	2	2	2	2	2	2	2	2	2	2	2	2	2	2	2	2	2	2	2
39	2	2	2	2	2	2	2	2	2	2	2	2	2	2	2	2	2	2	2	2	2	2	2	2
40	2	2	2	2	2	2	2	2	2	2	2	2	2	2	2	2	2	2	2	2	2	2	2	2
41	2	2	2	2	2	2	2	2	2	2	2	2	2	2	2	2	2	2	2	2	2	2	2	9
42	2	2	2	2	2	2	2	1	2	2	2	2	2	2	2	2	2	2	2	2	2	2	2	1
43	2	2	2	2	1	2	1	1	1	2	2	2	2	2	2	2	1	2	2	2	2	2	2	2
44	2	2	2	2	2	2	2	2	2	2	2	2	2	2	2	2	2	2	2	2	2	1	2	2
45	2	2	2	2	2	2	2	1	1	2	2	2	2	2	2	2	2	2	2	2	2	2	2	1
46	2	2	2	2	2	2	2	2	2	2	2	2	2	2	2	2	2	2	2	2	2	2	2	2
47	2	2	2	2	2	2	2	1	1	2	2	2	2	2	2	2	2	2	2	2	2	1	2	1
48	2	2	2	2	2	2	2	2	2	2	2	2	2	2	2	2	2	2	2	2	2	2	2	2
49	2	2	2	2	2	2	2	2	2	2	2	2	2	2	2	2	2	2	2	2	2	2	9	2
50	2	2	2	2	2	2	2	2	2	2	2	2	2	2	2	2	2	2	2	2	2	1	2	2
51	1	2	2	2	2	2	2	1	2	2	2	2	2	2	2	2	2	2	2	2	2	2	9	2
52	2	2	2	2	2	2	2	1	1	2	2	2	2	2	2	2	2	2	2	2	2	2	2	1
53	2	2	2	2	2	2	2	2	2	2	2	2	2	2	2	2	2	2	2	2	2	2	9	2
54	2	2	2	2	2	2	2	1	1	2	2	2	2	2	2	2	2	2	2	2	2	1	2	1
55	2	2	2	2	2	2	2	2	2	2	2	1	2	2	2	2	2	2	2	2	2	1	9	2
56	2	2	2	2	2	2	2	2	2	2	2	2	2	2	2	2	2	2	2	2	2	2	2	2
57	2	2	2	2	2	2	2	2	2	2	2	2	2	2	1	1	1	2	2	2	2	1	2	2
58	2	2	2	2	2	2	2	2	2	2	2	2	2	2	2	2	2	2	2	2	2	2	2	2
59	2	2	2	2	2	2	2	1	1	2	2	2	2	2	2	2	2	2	2	2	2	2	2	1
60	2	2	2	2	2	2	2	2	2	2	2	2	2	2	2	2	2	2	2	2	2	2	2	2
61	2	2	2	2	2	2	2	1	2	2	2	2	2	2	2	2	1	2	2	2	2	2	2	1
62	2	2	2	2	2	2	2	2	2	2	2	2	2	2	1	2	2	2	2	2	2	2	2	2
63	2	2	2	2	2	2	2	1	1	2	2	2	2	2	2	2	2	2	2	2	2	2	2	1
64	2	2	2	2	2	2	2	1	1	2	2	2	2	2	2	2	2	2	2	2	2	2	9	1
65	2	2	2	2	2	2	2	2	2	2	2	2	2	2	2	2	2	2	2	2	2	2	2	2
66	2	1	2	2	2	2	2	2	2	2	2	2	2	2	2	2	2	2	2	2	2	2	2	2
67	2	2	2	1	2	2	2	2	2	2	1	2	2	2	2	2	1	2	2	2	2	2	2	2
68	2	2	2	2	2	2	2	2	2	2	2	2	2	2	2	2	1	2	2	2	2	2	2	2
69	2	2	2	2	2	2	2	2	2	2	2	2	2	2	2	2	2	2	2	2	2	2	2	2
70	2	1	2	2	2	2	2	1	1	2	2	2	2	2	2	2	2	2	2	2	2	2	2	2
71	2	2	2	2	2	2	2	2	2	2	2	2	2	2	2	2	2	2	2	2	2	2	2	2
72	2	2	2	2	2	2	2	2	2	2	2	2	1	1	2	2	2	2	2	2	2	1	9	2
73	2	2	2	2	2	2	2	2	2	2	2	2	2	2	2	2	2	2	2	2	2	2	2	2
74	2	2	2	2	2	2	2	2	2	2	2	2	2	2	1	2	2	2	2	1	2	2	2	2
75	2	2	2	2	2	2	2	2	2	2	2	2	2	2	2	2	2	2	2	2	2	2	2	2
76	2	2	2	2	2	2	2	2	2	2	2	2	2	2	2	2	2	2	2	2	2	1	2	2
77	2	2	2	2	2	2	2	2	2	2	2	2	2	2	2	2	2	2	2	2	2	2	2	2
78	2	2	2	2	2	2	2	2	2	2	2	2	2	2	2	2	1	2	2	2	2	1	2	2
79	2	2	2	2	2	2	2	2	2	2	2	2	2	2	2	2	2	2	2	2	2	2	9	2
80	2	2	2	2	2	2	2	2	2	2	2	2	2	2	2	2	1	2	2	2	2	2	2	9
81	2	2	2	2	2	2	2	2	2	2	2	2	2	2	2	2	2	2	2	2	2	1	2	2
82	2	2	2	2	2	2	2	2	2	2	2	2	1	1	2	2	2	2	2	2	2	1	2	2
83	2	2	2	2	2	2	2	2	2	2	2	2	2	2	2	2	2	2	2	2	2	2	2	2
84	2	2	2	2	2	2	2	2	2	2	2	2	2	2	2	2	2	2	2	2	2	1	2	2
85	2	2	2	2	2	2	2	1	2	2	2	2	2	2	2	2	2	2	2	2	2	1	2	2
86	2	2	2	2	2	2	2	2	2	2	2	2	1	2	2	2	2	2	2	2	2	2	9	2
87	2	2	2	2	2	2	2	2	2	2	2	2	2	2	2	2	1	2	2	2	2	2	2	2
88	2	2	2	2	2	2	2	1	1	2	2	2	2	2	2	2	2	2	2	2	2	2	9	2
89	2	2	2	2	2	2	2	2	2	2	2	2	2	2	2	2	2	2	2	2	2	1	2	2
90	2	2	2	2	2	2	2	2	2	2	2	2	2	2	2	2	2	2	2	2	2	1	2	2
91	2	2	2	2	2	2	2	2	2	2	2	2	2	2	1	1	2	2	2	2	2	2	2	2
92	2	2	2	2	2	2	2	2	2	2	2	2	2	2	2	2	2	2	2	2	2	2	2	2
93	2	2	2	2	2	2	2	2	2	2	2	2	2	2	2	2	1	2	2	2	2	2	2	2
94	2	2	2	2	2	2	2	2	2	2	2	2	2	2	2	2	2	2	2	2	2	2	2	2
95	2	2	2	2	2	2	2	1	2	2	2	2	2	2	2	2	2	2	2	2	2	2	2	2
96	2	2	2	2	2	2	2	2	2	2	2	2	2	2	2	2	2	2	2	2	2	2	2	2
97	2	2	2	2	2	2	2	2	2	2	2	2	2	2	2	2	2	2	2	2	2	2	2	2
98	2	2	2	2	2	2	2	1	2	2	2	2	2	2	2	2	2	2	2	2	2	2	2	2
99	2	2	2	2	2	2	2	1	1	2	2	2	2	2	2	2	2	2	2	2	2	2	2	2
100	2	2	2	2	2	2	2	2	2	2	2	2	2	2	2	2	2	2	2	2	2	2	2	2
101	2	2	2	2	2	2	2	2	2	2	2	2	2	2	2	2	2	2	2	2	2	2	2	2
102	2	2	2	2	2	2	2	2	2	2	2	2	2	2	2	2	1	2	2	2	2	1	2	2
103	2	1	2	2	2	2	2	1	1	2	2	2	2	2	2	2	2	2	2	2	2	2	9	2
104	2	2	2	2	2	2	2	2	2	2	2	2	2	2	2	2	2	2	2	2	2	2	2	2
105	2	2	2	2	2	2	2	1	2	2	2	2	2	2	2	2	2	2	2	2	2	1	2	2
106	2	2	2	2	2	2	2	1	1	2	2	2	2	2	2	2	1	2	2	2	2	2	2	2
107	2	2	2	2	2	2	2	2	2	2	2	2	2	2	2	2	2	2	2	2	2	2	2	2
108	2	2	2	2	2	2	2	2	2	2	2	2	2	2	2	2	2	2	2	2	2	2	2	2
109	2	2	2	2	2	2	2	1	9	2	2	2	2	2	2	2	2	2	1	2	2	2	2	1
110	2	1	2	2	2	2	2	1	1	2	2	2	2	2	2	2	2	2	2	2	2	2	9	2
111	2	2	2	2	2	2	2	2	2	2	2	2	2	2	2	2	2	2	2	2	2	2	2	2
112	2	2	2	2	2	2	2	2	2	2	2	2	2	2	2	2	2	2	2	2	2	2	2	2
113	2	2	2	2	2	2	2	2	2	2	2	2	2	2	2	2	2	2	2	2	2	2	2	2
114	2	2	2	2	2	2	2	2	2	2	2	2	2	2	2	2	2	2	2	2	2	2	2	2
115	2	2	2	2	2	2	2	2	2	2	2	2	2	2	2	2	2	2	2	2	2	1	2	2
116	2	2	2	2	2	2	2	1	1	2	2	2	2	2	2	2	2	2	2	2	2	2	2	1
117	2	2	2	2	2	2	2	2	2	2	2	2	2	2	1	1	2	2	2	2	2	1	2	2
118	2	2	2	2	2	2	2	2	2	2	2	2	2	2	2	2	2	2	2	2	2	2	9	2
119	2	2	2	2	2	2	2	1	1	2	2	2	2	2	2	2	1	2	2	2	2	2	2	1
120	2	2	2	2	2	2	2	2	2	2	2	2	2	2	2	2	2	2	2	2	2	2	2	2
121	1	2	2	2	2	2	2	1	2	2	2	2	2	2	1	2	1	1	2	2	2	2	2	9
122	2	2	2	2	2	2	2	1	1	2	2	2	2	2	2	2	2	2	2	2	2	2	2	1
123	2	2	2	2	2	2	2	1	2	2	2	2	2	2	1	2	2	2	2	2	2	1	2	2
124	2	2	2	2	2	2	2	2	2	2	2	2	2	2	2	2	2	2	2	2	2	1	2	2
125	2	2	2	2	2	2	2	2	2	2	2	2	2	2	2	2	2	2	2	2	2	2	2	2
126	2	2	2	2	2	2	2	2	2	2	2	2	2	2	2	2	2	2	2	2	2	2	2	2
127	2	2	2	2	2	2	2	2	2	2	2	2	2	2	2	2	2	2	2	2	2	2	2	2
128	2	2	2	2	2	2	2	2	2	2	2	2	2	2	2	2	2	2	2	2	2	2	2	2
129	2	2	2	2	2	2	2	2	2	2	2	2	2	2	2	2	2	2	2	2	2	2	2	2
130	2	2	2	2	2	2	2	1	1	2	2	2	2	2	2	2	2	2	2	2	2	2	2	1
131	2	2	2	2	2	2	2	2	2	2	2	2	2	2	2	2	2	2	2	2	2	2	9	2
132	2	2	2	2	2	2	2	2	2	2	2	2	2	2	1	1	2	1	2	2	2	2	2	2
133	2	2	2	2	2	2	2	2	2	2	2	2	2	2	2	2	2	2	2	2	2	1	9	2
134	2	2	2	2	2	2	2	2	2	2	2	2	2	2	2	2	2	2	2	2	2	2	2	2
135	2	2	2	2	2	2	2	2	2	2	2	2	2	2	2	2	2	2	2	2	2	2	2	2
136	2	2	2	2	2	2	2	2	2	2	2	2	2	2	2	2	2	2	2	2	2	2	2	2
137	2	2	2	2	2	2	2	1	1	2	2	2	2	2	2	2	2	2	2	2	2	2	2	1
138	2	2	2	2	2	2	2	1	1	2	2	2	2	2	2	2	2	2	2	2	2	2	2	1
139	2	2	2	2	2	2	2	2	2	2	2	2	2	2	2	2	2	2	2	2	2	2	2	2
140	2	2	2	2	2	2	2	2	2	2	2	2	2	2	2	2	2	2	2	2	2	2	2	2
141	2	2	2	2	2	2	2	2	2	2	2	2	2	2	2	2	2	2	2	2	2	2	2	2
142	2	2	2	2	2	2	2	1	1	2	2	2	2	2	2	2	2	2	2	2	2	2	2	1
143	2	2	2	2	2	2	2	2	2	2	2	2	2	2	2	2	2	2	2	2	2	2	2	1
144	2	2	2	2	2	2	2	2	2	2	2	2	2	2	2	2	2	2	2	2	2	2	2	2
145	2	2	2	2	2	2	2	2	2	2	2	2	2	2	2	2	2	2	2	2	2	1	2	2
146	2	2	2	2	2	2	2	2	2	2	2	2	2	2	2	2	2	2	2	2	2	2	2	2
147	2	2	2	2	2	2	2	2	2	2	2	2	2	2	2	2	2	2	2	2	2	2	2	2
148	2	2	2	2	2	2	2	2	2	2	2	2	2	2	2	2	2	2	2	2	2	2	2	2
149	2	2	2	2	2	2	2	2	2	2	2	2	2	2	2	2	2	2	2	2	2	2	2	2
150	2	2	2	2	2	2	2	2	2	2	2	2	2	2	2	2	2	2	2	2	2	2	2	2
151	2	2	2	2	2	2	2	2	2	2	2	2	2	2	2	2	2	2	2	2	2	2	2	2
152	2	2	2	2	2	2	1	2	2	2	2	2	2	2	2	2	1	2	2	2	2	2	2	2
153	2	2	2	2	2	2	2	1	2	2	2	1	2	1	2	2	1	2	2	2	2	1	2	2
154	2	2	2	2	2	2	2	1	2	2	2	2	2	2	2	2	2	2	2	2	2	1	2	2
155	2	2	2	2	2	2	2	2	2	2	2	2	2	2	2	2	2	2	2	2	2	2	2	2
156	2	2	2	2	2	2	2	2	2	2	2	2	2	2	2	2	2	2	2	2	2	1	2	2
157	2	2	2	2	2	2	2	1	1	2	2	2	2	2	2	2	2	2	2	2	2	2	2	2
158	2	2	2	2	2	2	2	2	2	2	2	2	2	2	2	2	2	2	2	2	2	1	2	2
159	2	2	2	2	2	2	2	2	2	2	2	2	2	2	2	2	1	2	2	2	2	2	2	2
160	2	2	2	2	2	2	2	1	2	2	2	2	2	2	2	2	2	2	2	2	2	2	2	2
161	2	2	2	2	2	2	2	2	2	2	2	2	2	2	2	2	2	2	2	2	2	2	2	2
162	2	2	2	2	2	2	2	1	1	2	2	2	2	2	2	2	2	2	2	2	2	2	2	1
163	2	2	2	2	1	2	2	2	2	2	2	2	2	2	2	2	2	2	2	2	2	2	2	2
164	2	2	2	2	2	2	2	2	2	2	2	2	2	2	2	2	2	2	2	2	2	2	2	2
165	2	2	2	2	2	2	2	2	2	2	2	2	2	2	2	2	2	2	2	2	2	2	2	2
166	2	2	2	2	2	2	2	2	2	2	2	2	2	2	2	2	2	2	2	2	2	2	2	2
167	2	2	2	2	2	2	2	1	1	2	2	2	2	2	2	2	2	2	2	2	2	2	2	1
168	2	2	2	2	2	2	2	2	2	2	2	2	2	2	2	2	2	2	2	2	2	1	2	2
169	2	2	2	2	2	2	2	1	1	2	2	2	2	2	2	2	2	2	2	2	2	2	2	2
170	2	2	2	2	2	2	2	2	1	2	2	2	2	2	2	2	2	2	2	2	2	2	2	2
171	2	2	2	2	2	2	2	1	1	2	2	2	2	2	2	2	1	2	2	2	2	2	2	1
172	2	2	2	2	2	2	2	2	2	2	2	2	2	2	2	2	2	2	2	2	2	1	2	2
173	2	2	2	2	2	2	2	2	2	2	2	2	2	2	2	2	2	2	2	2	2	2	2	2
174	2	2	2	2	2	2	2	2	2	2	2	2	2	2	2	2	1	1	2	2	2	2	2	2
175	2	2	2	2	2	2	2	2	2	2	2	2	2	2	2	2	2	2	2	2	2	2	2	2
176	2	2	2	2	2	2	2	2	2	2	2	2	2	2	2	2	2	2	2	2	2	2	2	2
177	2	2	2	2	2	2	2	2	2	2	2	2	2	2	2	2	2	2	2	2	2	2	2	2
178	2	2	2	2	2	2	2	2	1	2	2	2	2	2	2	2	2	2	2	2	2	2	2	2
179	2	2	2	2	2	2	2	2	1	2	2	2	2	2	2	2	2	2	2	2	2	2	2	2
180	2	2	2	2	2	2	2	2	2	2	2	2	2	2	2	2	2	2	2	2	2	1	2	2
181	2	2	2	2	2	2	2	2	2	2	2	2	2	2	2	2	2	2	2	2	2	2	2	2
182	2	2	2	2	2	2	2	2	2	2	2	2	2	2	2	2	2	2	2	2	2	2	2	2
183	2	2	2	2	2	2	2	2	2	2	2	2	2	2	2	2	2	2	2	2	2	2	2	2
184	2	2	2	2	2	2	2	2	2	2	2	2	2	2	2	2	2	2	2	2	2	1	2	2
185	2	2	2	2	2	2	2	2	2	2	2	2	2	2	2	2	2	2	2	2	2	1	2	2
186	2	2	2	2	2	2	2	1	2	2	2	2	2	2	2	2	1	2	2	2	2	2	2	2
187	2	2	2	2	2	2	2	1	2	2	2	2	2	2	2	2	2	2	2	2	2	2	2	2
188	2	2	2	2	2	2	2	2	2	2	2	2	2	2	2	2	2	2	2	1	2	2	2	9
189	2	2	2	2	2	2	2	2	2	2	2	1	2	2	2	2	2	2	2	2	2	1	2	2
190	2	2	2	2	2	2	2	1	1	2	2	2	2	2	2	2	2	2	2	2	2	2	2	1
191	2	2	2	2	2	2	2	2	2	2	2	2	2	2	2	2	2	2	2	2	2	2	2	2
192	2	2	2	2	2	2	2	2	2	2	2	2	2	2	2	2	2	2	2	2	2	1	2	2
193	2	2	2	2	2	2	2	2	2	2	2	2	2	2	2	2	2	2	2	2	2	1	2	2
194	2	2	2	2	2	2	2	1	2	2	2	2	2	2	2	2	2	2	2	2	2	2	2	2
195	2	2	2	2	2	2	2	2	2	2	2	2	2	2	2	2	2	2	2	2	2	2	2	2
196	2	2	2	2	2	2	2	2	2	2	2	2	2	2	2	2	2	1	2	2	2	2	2	2
197	2	2	2	2	2	2	2	2	2	2	2	2	2	2	2	2	2	2	2	2	2	2	2	2
198	2	2	2	2	2	2	2	2	2	2	2	2	2	2	2	2	2	2	2	2	2	2	2	2
199	2	2	2	2	2	2	2	2	2	2	2	2	2	2	2	2	2	2	2	2	2	2	2	2
200	2	2	2	2	2	2	2	2	2	2	2	2	2	2	2	2	2	2	2	2	2	1	2	2
201	2	2	2	2	2	2	2	1	2	2	2	2	2	2	2	2	2	2	2	2	2	2	2	2
202	2	2	2	2	2	2	2	1	2	2	2	2	2	1	2	2	2	2	2	2	2	1	2	2
203	2	2	2	2	2	2	2	2	2	2	2	2	2	2	2	2	2	2	2	2	2	2	2	2
204	2	2	2	2	2	2	2	2	2	2	2	2	2	2	2	2	2	2	2	2	2	2	2
205	2	2	2	2	2	2	2	2	2	2	2	2	2	2	2	2	2	2	2	2	2	2	2	2
206	2	2	2	2	2	2	2	2	2	2	2	2	2	2	2	2	2	2	2	2	2	1	2	2
207	2	2	2	2	2	2	2	1	2	2	2	2	2	2	2	2	2	2	2	2	2	2	2	2
208	2	2	2	2	2	2	2	2	2	2	2	2	2	2	2	2	2	2	2	2	2	2	2	2
209	2	2	2	2	2	2	2	2	2	2	2	2	2	2	2	2	2	2	2	2	2	2	2	2
210	2	2	2	2	2	2	2	1	1	2	2	2	2	2	2	2	2	2	2	2	2	2	2	1
211	2	2	2	2	2	2	2	2	2	2	2	2	2	2	2	2	1	2	2	2	2	2	2	2
212	2	2	2	2	2	2	2	1	2	2	2	2	2	2	2	2	1	2	2	2	2	2	2	2
213	2	2	2	2	2	2	2	1	2	2	2	2	2	2	2	2	2	2	2	2	2	2	2	1
214	2	2	2	2	2	2	2	2	2	2	2	2	2	2	2	2	1	2	2	2	2	2	2	2
215	2	2	2	2	2	2	2	1	2	2	2	2	2	2	2	2	2	2	2	2	2	1	2	2
216	2	2	2	2	2	2	2	2	2	2	2	2	2	2	2	2	2	2	2	2	2	2	2	2
217	2	2	2	2	2	2	2	2	2	2	2	2	2	2	2	2	2	2	2	2	2	2	2	1
218	2	2	2	2	2	2	2	1	2	2	2	2	2	2	2	2	2	2	2	2	2	2	2	2
219	2	2	2	2	2	2	2	1	2	2	2	2	2	2	2	2	2	2	2	2	2	1	2	2
220	2	2	2	2	2	2	2	1	2	2	2	2	2	2	2	2	2	2	2	2	2	2	2	1
221	2	2	2	2	2	2	2	1	2	2	2	2	2	2	2	2	2	2	2	2	2	2	2	2
222	2	2	2	2	2	2	2	1	1	2	2	2	2	2	2	2	1	2	2	2	2	1	2	2
223	2	2	2	2	2	2	2	1	2	2	2	2	2	2	2	2	2	2	2	2	2	2	2	2
224	2	2	2	2	2	2	2	2	2	2	2	2	2	2	2	2	2	2	2	2	2	2	2	2
225	2	2	2	2	2	2	2	1	2	2	2	2	2	2	2	2	2	2	2	2	2	2	2	2
226	2	2	2	2	2	2	2	2	2	2	2	2	2	2	2	2	2	2	2	2	2	2	2	2
227	2	2	2	2	2	2	2	1	1	2	2	2	2	2	2	2	2	2	2	2	2	2	2	2
228	2	2	2	2	2	2	2	2	2	2	2	2	2	2	2	2	2	2	2	2	2	2	2	2
229	2	2	2	2	2	2	2	2	2	2	2	2	2	2	2	2	2	2	2	2	2	2	2	2
230	2	2	2	2	2	2	2	2	2	2	2	2	2	2	2	2	1	2	2	2	2	2	2	2
231	2	2	2	2	2	2	2	2	2	2	2	2	2	2	2	2	2	2	2	2	2	2	2	2
232	2	2	2	2	2	2	2	1	1	2	2	2	2	2	2	2	2	2	2	2	2	2	2	2
233	2	2	2	2	2	2	2	2	2	2	2	2	2	2	2	2	2	2	2	2	2	2	2	2
234	2	2	2	2	2	2	2	2	2	2	2	2	2	2	2	2	2	2	2	2	2	1	2	2
235	2	2	2	2	2	2	2	1	1	2	2	2	2	2	2	2	2	2	2	2	2	2	2	9
236	2	2	2	2	2	2	2	2	2	2	2	2	2	2	2	2	2	2	2	2	2	2	1	2
237	2	2	2	2	2	2	2	2	2	2	2	2	2	2	2	2	2	2	2	2	2	2	2	2
238	2	2	2	2	2	2	2	2	2	2	2	2	2	2	2	2	2	2	2	2	2	2	2	2
239	2	2	2	2	2	2	2	2	2	1	2	2	2	2	2	2	2	2	2	2	2	2	2	1
240	2	2	2	2	2	2	2	2	2	2	2	2	2	2	2	2	2	2	2	2	2	2	2	2
241	2	2	2	2	2	2	2	2	2	2	2	2	2	2	2	2	2	2	2	2	2	2	2	2
242	2	2	2	2	2	2	2	1	2	2	2	2	2	2	2	2	2	2	2	2	2	2	2	1
243	2	2	2	2	2	2	2	2	2	2	2	2	2	2	2	2	1	2	2	2	2	2	2	2
244	2	2	2	2	2	2	2	2	2	2	2	2	2	2	2	2	1	2	2	2	2	2	2	2
245	2	2	2	2	2	2	2	1	1	2	2	2	2	2	2	2	2	2	2	2	2	2	2	2
246	2	2	2	2	2	2	2	2	2	2	2	2	2	2	2	2	2	2	2	2	2	2	2	2
247	2	2	2	2	2	2	2	2	2	2	2	2	2	2	2	2	1	1	2	2	2	2	2	2
248	2	2	2	2	2	2	2	2	2	2	2	2	2	2	2	2	2	2	2	1	2	2	2	2
249	2	2	2	2	2	2	2	2	2	2	2	2	2	2	2	2	2	2	2	2	2	1	2	2
250	2	2	2	2	1	1	2	2	2	2	2	2	2	2	2	2	2	2	2	2	2	2	2	2
251	2	2	2	2	2	2	2	2	2	2	2	2	2	2	2	2	2	2	2	2	2	2	2	2
252	2	2	2	2	2	2	2	1	2	2	2	2	2	2	2	2	2	2	2	2	2	2	2	1
253	2	2	2	2	2	2	2	2	2	2	2	2	2	2	2	2	2	2	2	2	2	2	2	2
254	2	2	2	2	2	2	2	2	2	2	2	2	2	2	2	2	1	2	2	2	2	2	2	2
255	2	2	2	2	2	2	2	2	2	2	2	2	2	2	2	2	2	2	2	2	2	2	2	2
256	2	2	2	2	2	2	2	1	2	2	2	2	2	2	2	2	1	2	2	2	2	1	2	1
257	2	2	2	2	2	2	2	1	2	2	2	2	2	2	2	2	2	1	2	2	2	2	2	2
258	2	2	2	2	2	2	2	2	2	2	2	2	2	2	2	2	2	2	2	2	2	1	2	2
259	2	2	2	2	2	2	2	1	2	2	2	2	2	2	2	2	2	2	2	2	2	2	2	1
260	2	2	1	2	2	2	2	2	1	2	2	2	2	2	2	2	2	2	2	2	2	2	2	2
261	2	2	2	2	2	2	2	2	2	2	2	2	2	2	2	2	2	2	2	2	2	2	2	2
262	2	2	2	2	2	2	2	1	2	2	2	2	2	2	2	2	1	2	2	2	2	2	2	2
263	2	2	2	2	2	2	2	1	2	2	2	2	2	2	2	2	2	2	2	2	2	2	2	2
264	2	2	2	2	2	2	2	1	2	2	2	2	2	2	2	2	2	2	2	2	2	2	2	2
265	1	1	2	2	2	2	2	2	2	2	2	2	2	2	2	2	2	1	2	2	2	2	2	2
266	2	2	2	2	2	2	2	2	2	2	2	2	2	2	2	2	1	2	2	2	2	2	2	2
267	2	2	2	2	2	2	2	2	2	2	2	2	2	2	2	2	1	2	2	2	2	2	2	2
268	2	2	2	2	2	2	2	2	2	2	2	2	2	2	2	2	2	2	2	2	2	2	2	2
269	2	2	2	2	2	2	2	2	2	2	2	2	2	1	2	2	2	2	2	2	2	1	2	2
270	2	2	2	2	2	2	2	2	2	2	2	2	2	2	2	2	2	2	2	2	2	2	2	2
271	1	2	2	2	2	2	2	2	2	2	2	2	2	2	2	2	2	2	2	2	2	2	2	2
272	1	2	2	2	2	2	2	2	2	2	2	2	2	2	2	2	2	2	2	2	2	2	2	1
273	2	2	2	2	2	2	2	2	2	2	2	2	2	2	2	2	2	2	2	2	2	2	2	2
274	2	2	2	2	2	2	2	2	2	2	2	2	2	2	2	2	2	2	2	2	2	2	2	2
275	2	2	2	2	2	2	2	2	2	2	2	2	2	2	2	2	2	2	2	2	2	2	2	2
276	2	2	2	2	2	2	2	2	2	2	2	2	2	2	2	2	2	2	2	2	2	2	2	2
277	2	2	2	2	2	2	2	1	2	2	2	2	2	2	2	2	2	2	2	2	2	2	2	1
278	1	2	2	2	2	2	2	2	2	2	2	2	2	2	2	2	2	2	2	2	2	2	2	2
279	2	2	2	2	2	2	2	1	2	2	2	2	2	2	2	2	2	2	2	2	2	2	2	1
280	2	2	2	2	2	2	2	2	2	2	2	2	2	2	2	2	2	2	2	2	2	2	2	2
281	2	2	2	2	2	2	2	2	2	2	2	2	2	2	2	2	2	2	2	2	2	2	2	2
282	2	2	2	2	2	2	2	2	2	2	2	2	2	2	2	2	2	2	2	2	2	2	2	2
283	2	2	2	2	2	2	2	2	2	2	2	2	2	2	2	2	2	2	2	2	2	2	2	2
284	2	2	2	2	2	2	2	2	2	2	2	2	2	2	2	2	2	2	2	2	2	2	2	2
285	2	2	2	2	2	2	2	2	2	2	2	2	2	2	2	2	2	2	2	2	2	2	2	2
286	2	2	2	2	2	2	2	2	2	2	2	2	2	2	2	2	2	2	2	2	2	2	2	2
287	2	2	2	2	2	2	2	1	2	2	2	2	2	2	2	2	2	2	2	2	2	2	2	1
288	2	2	2	2	2	2	2	2	2	2	2	2	2	2	2	2	2	2	2	2	2	2	2	2
289	2	2	2	2	2	2	2	2	2	2	2	2	2	2	2	2	2	2	2	2	2	2	2	2
290	2	2	2	2	2	2	2	2	2	2	2	2	2	2	2	2	2	2	2	2	2	2	2	2
291	9	9	9	2	2	2	2	2	2	2	2	2	2	2	2	2	2	2	2	2	2	2	2	2
292	2	2	2	2	2	2	2	2	2	2	2	2	2	2	2	2	2	2	2	2	2	2	2	2
293	2	2	2	2	2	2	2	2	2	2	2	2	2	2	2	2	2	2	2	2	2	2	1	2
294	2	2	2	2	2	2	2	1	2	2	2	2	2	2	2	2	2	2	2	2	2	2	2	1
295	2	2	2	2	2	2	2	2	2	2	2	2	2	1	2	2	2	2	2	2	2	1	2	2
296	2	2	2	2	2	2	2	2	2	2	2	2	2	2	2	2	2	2	2	2	2	1	2	2
297	2	2	2	2	2	2	2	2	2	2	2	1	2	2	2	2	2	2	2	2	2	1	2	2
298	2	2	2	2	2	2	2	1	2	2	2	2	2	2	2	2	2	2	2	2	2	2	2	1
299	2	2	2	2	2	2	2	2	2	2	2	2	2	2	2	2	2	2	2	2	2	2	1	2
300	2	2	2	2	2	2	2	1	1	2	2	2	2	2	2	2	2	2	2	2	2	2	2	1
301	2	2	2	2	2	2	2	2	2	2	2	2	2	2	2	2	2	2	2	2	2	2	2	2
302	2	2	2	2	2	2	2	2	2	2	2	2	2	2	2	2	2	2	2	2	2	9	2	2
303	2	2	2	2	2	2	2	2	2	2	2	1	2	2	2	2	2	2	2	2	2	1	2	2
304	2	2	2	2	2	2	1	1	2	2	2	2	2	2	2	2	2	2	2	2	2	2	2	2
305	2	2	2	2	2	2	2	2	1	2	2	2	2	2	2	2	1	2	2	2	2	2	2	2
306	2	2	2	2	2	2	2	1	2	2	2	2	2	2	2	2	1	2	2	2	2	2	2	2
307	2	2	2	2	2	2	2	2	2	2	2	2	1	2	2	2	1	2	2	2	2	1	2	2
308	2	2	2	2	2	2	2	2	2	2	2	2	2	2	2	2	2	2	2	2	2	1	2	2
309	2	2	2	2	2	2	2	2	2	2	2	2	2	2	2	2	2	2	2	2	2	2	2	2
310	2	2	2	2	2	2	2	2	2	2	2	2	2	2	2	2	2	2	2	2	2	2	2	2
311	2	2	2	2	2	2	2	2	2	2	2	2	2	2	2	2	1	2	2	2	2	1	2	2
312	2	1	2	2	2	2	2	1	1	2	2	2	2	2	2	2	1	2	2	2	2	2	2	1
313	2	2	2	2	2	2	2	2	2	2	2	2	2	2	2	2	2	2	2	2	2	2	2	2
314	2	2	2	2	2	2	2	2	2	2	2	2	2	2	2	2	2	2	2	2	2	2	2	2
315	2	2	2	2	2	2	2	2	2	2	2	2	2	2	2	2	2	2	2	2	2	2	2	2
316	2	2	2	2	2	2	2	1	2	2	2	2	2	2	2	2	2	2	2	2	2	2	2	1
317	2	2	2	2	2	2	2	2	2	2	2	2	2	2	2	2	2	2	2	2	2	2	2	2
318	2	2	2	2	2	2	2	2	2	2	2	2	1	2	2	2	2	2	2	2	2	1	2	2
319	2	2	2	2	2	2	2	2	2	2	2	2	2	2	2	2	2	2	2	2	2	2	2	2
320	2	2	2	2	2	2	2	2	2	2	2	2	2	2	2	2	2	2	2	2	2	2	2	2
321	1	2	2	2	1	1	2	1	2	2	2	2	2	2	2	2	2	2	2	2	2	1	2	2
322	2	2	2	2	2	2	2	1	2	2	1	2	2	2	2	2	2	2	2	2	2	1	2	2
323	2	2	2	2	2	2	2	1	2	2	2	2	2	2	2	2	1	2	2	2	2	2	2	2
324	2	2	2	2	2	2	2	1	2	2	2	2	2	2	2	2	2	2	2	2	2	2	2	1
325	2	2	2	2	2	2	2	2	2	2	2	2	2	2	2	2	2	2	2	2	2	2	2	2
326	2	2	2	2	2	2	2	2	2	2	2	1	1	1	2	2	2	2	2	2	2	1	2	2
327	2	2	2	2	2	1	2	2	2	2	2	2	2	2	2	2	1	2	2	2	2	2	2	2
328	2	2	2	2	2	2	2	1	2	2	2	2	2	2	2	2	2	2	2	2	2	2	2	2
329	2	2	2	2	2	2	2	2	2	2	2	2	2	2	2	2	2	2	2	2	2	2	2	2
330	2	2	2	2	2	2	2	2	2	2	2	2	2	2	2	2	2	2	2	2	2	2	2	1
331	2	2	2	2	2	2	2	2	2	2	2	2	2	2	2	2	2	2	2	2	2	1	2	2
332	2	2	2	2	2	2	2	2	2	2	2	1	2	2	2	2	2	2	2	2	2	1	2	2
333	2	2	2	2	2	2	2	2	2	2	2	2	2	2	2	2	1	2	2	2	2	2	2	2
334	2	2	2	2	2	2	2	2	2	2	2	2	2	2	2	2	2	2	2	2	2	2	2	2
335	2	2	2	2	2	2	2	2	2	2	2	2	2	2	2	2	2	2	2	2	2	2	2	2
336	2	2	2	2	2	2	2	2	2	2	2	1	1	1	2	2	2	2	2	2	2	1	2	2
337	2	2	2	2	2	2	2	2	2	2	2	2	2	2	2	2	2	2	2	2	2	2	2	2
338	2	2	2	2	2	2	2	1	1	2	2	2	2	2	2	2	2	2	2	2	2	2	2	1
339	2	2	2	1	2	2	2	2	2	2	2	2	1	2	2	2	2	2	2	2	2	2	2	2
340	2	2	2	2	2	2	2	1	2	2	2	2	2	2	2	2	1	2	2	2	2	2	2	1
341	2	2	2	2	2	2	2	2	2	2	2	2	2	2	2	2	1	2	2	2	2	2	2	2
342	2	2	2	2	2	2	2	1	2	2	2	2	2	2	2	2	1	2	2	2	2	1	2	2
343	2	2	2	2	2	2	2	1	2	2	2	2	2	2	2	2	1	2	2	2	2	2	2	1
344	2	2	2	2	2	2	2	2	2	2	2	2	2	2	2	2	1	2	2	2	2	2	2	2
345	2	2	2	2	2	2	2	2	2	2	2	2	2	2	2	2	1	2	2	2	2	1	2	2
346	1	2	2	2	2	2	2	2	2	2	2	2	2	2	2	2	1	2	2	2	2	2	2	2
347	2	2	2	2	2	2	2	2	2	2	2	2	2	2	2	2	2	2	2	2	2	2	2	2
348	2	1	2	2	2	2	2	1	2	2	2	2	2	2	2	2	2	2	2	2	2	1	2	1
349	2	2	2	2	2	2	2	2	2	2	2	2	2	2	2	2	1	2	2	2	2	2	2	2
350	2	2	2	2	2	2	2	2	2	2	2	2	2	2	2	2	1	2	2	2	2	2	2	2
351	2	2	2	2	2	2	2	2	2	2	2	2	2	2	2	2	2	2	2	2	2	2	2	2
352	2	1	2	2	2	2	2	1	1	2	2	2	2	2	2	2	2	2	2	2	2	2	2	2
353	1	2	2	2	2	2	2	2	2	2	2	2	2	2	2	2	2	2	2	2	2	2	2	2
354	2	2	2	2	2	2	2	1	2	2	2	2	2	2	2	2	1	2	2	2	2	2	2	2
355	2	2	2	2	2	2	2	2	2	2	2	2	2	2	2	2	2	2	2	2	2	2	2	2
356	2	1	2	2	2	2	2	1	2	2	2	2	2	2	2	2	2	2	2	2	2	2	2	1
357	2	2	2	2	2	2	2	2	2	2	2	2	2	2	2	2	2	2	2	2	2	1	2	2
358	2	2	2	2	2	2	2	2	2	2	2	2	2	2	2	2	2	2	2	2	2	2	2	2
359	2	2	2	2	2	2	2	2	2	2	2	2	2	2	2	2	2	2	2	2	2	2	2	2
360	2	2	2	2	2	2	2	2	2	2	2	2	2	2	1	2	1	2	2	2	2	2	2	2
361	2	2	2	2	2	2	2	2	2	2	2	2	2	2	2	2	1	2	2	2	2	2	2	2
362	2	2	2	2	2	2	2	1	2	2	2	2	2	2	2	2	2	2	2	2	2	1	2	2
363	2	2	2	2	2	2	2	2	2	2	2	2	2	2	2	2	2	2	2	2	2	2	2	2
364	2	2	2	2	2	2	2	2	2	2	2	1	9	9	2	2	2	2	2	2	2	1	2	2
365	2	1	2	2	2	2	2	1	2	2	2	2	2	2	2	2	2	2	2	2	2	1	2	2
366	2	2	2	2	2	2	2	1	2	2	2	2	2	2	2	2	2	2	2	2	2	2	2	1
367	2	2	2	2	2	2	2	2	2	2	2	2	2	2	2	2	2	2	2	2	2	2	2	1
368	2	2	2	2	2	2	2	2	2	2	2	2	2	2	2	2	2	2	2	2	2	2	2	2
369	2	2	2	2	2	2	2	2	2	2	2	2	2	2	2	2	2	2	2	2	2	2	2	2
370	2	2	2	2	2	2	2	2	2	2	2	2	2	2	2	2	1	2	2	2	2	2	2	2
371	2	2	2	2	2	2	2	1	2	2	2	2	2	2	2	2	2	2	2	2	2	2	2	2
372	2	2	2	2	2	2	2	2	2	2	2	2	2	2	2	2	2	2	2	2	2	2	2	2
373	2	2	2	2	2	2	2	1	2	2	2	2	2	2	2	2	2	2	2	2	2	2	2	2
374	2	2	2	2	2	2	2	2	2	2	2	2	2	2	2	2	2	2	2	2	2	1	2	2
375	2	2	2	2	2	2	2	2	2	2	2	2	2	2	2	2	2	2	2	2	2	2	2	2
376	2	2	2	2	2	2	2	2	2	2	2	2	2	2	2	2	2	2	2	2	2	2	2	2
377	2	1	2	2	2	2	2	1	2	2	2	2	2	2	2	2	2	2	2	2	2	1	2	2
378	2	2	2	2	2	2	2	1	2	2	2	2	2	2	2	2	2	2	2	2	2	2	2	2
379	2	2	2	2	2	2	2	2	2	2	2	2	2	2	2	2	1	2	2	2	2	1	2	2
380	2	2	2	2	2	2	2	1	2	2	2	2	2	2	1	2	1	2	2	2	2	2	2	2
381	2	2	2	2	2	2	2	1	2	2	2	2	2	1	2	2	2	2	2	2	2	1	2	2
382	2	2	2	2	2	2	2	2	2	2	2	2	2	2	2	2	2	2	2	2	2	2	2	2
383	2	2	2		2	2	2	1	2	2	2	2	2	2	2	2	2	2	2	2	2	2	2	2
384	2	2	2	2	2	2	2	2	2	2	2	2	2	2	2	2	2	2	2	2	2	2	2	2
385	2	2	2	2	2	2	2	1	2	2	2	2	2	2	2	2	2	2	2	2	2	2	2	2
386	2	2	2	2	2	2	2	1	2	2	2	2	2	2	2	2	2	2	2	2	2	2	2	2
387	2	2	2	2	2	2	2	2	2	2	2	2	2	2	2	2	2	2	2	2	2	2	2	2
388	2	2	2	2	2	2	2	1	2	2	2	2	2	2	2	2	2	2	2	2	1	2	2	2
389	2	2	2	2	2	2	2	2	2	2	2	2	2	2	2	2	1	2	2	2	2	2	2	2
390	2	2	2	2	2	2	2	1	2	2	2	2	2	2	2	2	1	2	2	2	2	2	2	2
391	2	2	2	2	2	2	2	2	2	2	2	2	2	2	2	2	2	2	2	2	2	2	2	2
392	2	2	2	2	2	2	2	2	2	2	2	2	1	2	2	2	1	2	2	2	2	1	2	2
393	2	2	2	2	2	2	2	2	2	2	2	2	2	2	2	2	2	2	2	2	2	2	2	1
394	2	2	2	2	2	2	2	2	2	2	2	2	2	2	2	2	2	2	2	2	2	2	2	2
395	2	2	2	2	2	2	2	2	2	2	2	2	2	2	2	2	1	2	2	2	2	2	2	2
396	2	2	2	2	2	2	2	2	2	2	2	2	2	2	2	2	1	2	2	2	2	2	2	2
397	2	2	2	2	2	2	2	1	2	2	2	2	2	2	2	2	2	2	2	2	2	2	2	2
398	2	2	2	2	2	2	2	2	2	2	2	2	2	2	1	2	1	1	2	2	2	2	2	2
399	2	2	2	2	2	2	2	1	2	2	2	2	2	2	2	2	2	2	2	2	2	2	2	1
400	2	2	2	2	2	2	2	2	2	2	2	2	2	2	1	1	2	2	2	2	2	2	2	2
401	2	2	2	2	2	2	2	2	2	2	2	2	2	2	2	2	2	2	2	2	2	2	2	2
402	1	2	2	2	2	2	2	2	2	2	1	2	2	2	2	2	1	2	2	2	2	1	2	2
403	2	2	2	2	2	2	2	1	2	2	2	2	2	2	2	2	2	2	2	2	2	2	2	1
404	2	2	2	2	2	2	2	1	1	2	2	2	2	2	2	2	1	2	2	2	2	2	2	2
405	2	2	2	2	2	2	2	2	2	2	2	2	2	2	2	2	2	2	2	2	2	2	2	2
406	2	2	2	2	2	2	2	2	2	2	2	2	2	2	2	2	2	2	2	2	2	2	2	2
407	2	2	2	2	2	2	2	1	2	2	2	2	2	2	2	2	2	2	2	2	2	2	2	2
408	2	2	2	2	2	2	2	2	2	2	2	2	2	2	2	2	2	2	2	2	2	2	2	2
409	2	2	2	2	2	2	2	1	2	2	2	2	2	2	2	2	2	2	2	2	2	2	2	2
410	2	2	2	2	2	2	2	1	2	2	2	2	2	2	2	2	1	2	2	2	2	2	2	1
411	2	2	2	2	2	2	2	1	1	2	2	2	2	2	2	2	2	2	2	2	2	2	2	2
412	2	2	2	2	2	2	2	2	2	2	2	2	2	2	1	2	2	2	2	2	2	2	2	2
413	2	2	2	2	2	2	2	2	2	2	2	2	2	2	2	2	2	2	2	2	2	2	2	2
414	2	2	2	2	2	2	2	1	2	2		2	2	2	2	2	2	2	2	2	2	2	2	1
415	1	2	2	2	2	2	2	2	2	2	2	2	2	2	2	2	1	2	2	2	2	2	2	2
416	2	2	2	2	2	2	2	1	2	2	2	2	2	2	2	2	2	1	2	2	2	1	2	2
417	2	2	2	2	2	2	2	1	2	2	2	1	2	2	2	2	2	2	2	2	2	1	2	2
418	2	2	2	2	2	2	2	1	2	2	2	2	2	2	2	2	1	2	2	2	2	2	2	2
419	2	2	2	2	2	2	2	1	2	2	2	2	2	2	2	2	2	2	2	2	2	2	2	2
420	2	2	2	2	2	2	2	1	2	2	2	2	2	2	2	2	2	2	2	2	2	2	2	2
421	2	2	2	2	2	2	2	2	2	2	2	2	2	2	2	2	2	1	2	2	2	2	2	2
422	2	2	2	2	2	2	2	2	2	2	2	2	2	2	2	2	2	2	2	2	2	2	2	2
423	2	1	2	2	2	2	2	1	2	2	2	2	2	2	2	2	2	2	2	2	2	2	2	2
424	2	2	2	2	2	2	2	2	2	2	2	2	2	2	2	2	2	2	2	2	2	2	2	2
425	2	2	2	2	2	2	2	1	2	2	2	2	2	2	2	2	2	2	2	2	2	2	2	2
426	2	2	2	2	2	2	2	1	2	2	2	2	2	2	2	2	2	2	2	2	2	2	2	2
427	2	2	2	2	2	2	2	1	2	2	2	2	2	2	2	2	2	2	2	2	2	2	2	2
428	1	1	2	2	2	2	2	1	2	2	2	2	2	2	2	2	2	2	2	2	2	2	2	2
429	2	2	2	2	2	2	2	2	2	2	2	2	2	2	2	2	2	2	2	2	2	1	2	1
430	2	2	2	2	2	2	2	2	2	2	2	2	2	2	2	2	1	2	2	2	2	2	2	2
431	2	1	2	2	2	2	2	1	2	2	2	2	2	2	2	2	2	2	2	2	2	2	2	2
432	2	2	2	2	2	2	2	1	2	2	2	2	2	2	2	2	2	2	2	2	2	1	2	2
433	2	2	2	2	2	2	2	1	2	2	2	2	2	2	2	2	1	2	2	2	2	2	2	2
434	2	2	2	2	2	2	2	2	2	2	2	2	2	2	2	2	2	2	2	2	2	2	2	2
435	2	2	2	2	2	2	2	2	2	2	2	2	2	2	2	2	2	2	2	2	2	2	2	2
436	2	2	2	2	2	2	2	1	2	2	2	2	2	2	2	2	1	2	2	2	2	2	2	2
437	2	2	2	2	2	2	2	2	2	2	2	2	2	2	2	2	2	2	2	2	2	2	2	2
438	2	2	2	2	2	2	2	2	2	2	2	2	2	2	2	2	2	2	2	2	2	2	2	2

## Sheet: BASE_DIAG
StudyNo	ICUadmi	ICUOTHDiag	SurgeryStatus	OtherDiags	SAMEHO	SAMEHODAT	SAMEHODiags	SAMEHOOTHDiags	OTHHO	OTHHODAT	OTHHOType	OTHHODiags	OTHHOOTHDiags	AMI	AMIMIC	AMO	AMOMIC	AMC	AMCMIC	AMP	AMPMIC	AMS	AMSMIC	AZI	AZIMIC	AZT	AZTMIC	CEF	CEFMIC	CEFO	CEFOMIC	CEFT	CEFTMIC	CHL	CHLMIC	CIP	CIPMIC	COL	COLMIC	ERY	ERYMIC	GEN	GENMIC	IMI	IMIMIC	MER	MERMIC	NAL	NALMIC
1	Other	ORGANOPHOSPHATE POISONING	1		2				2
2	Other	ACUTE EXCERBATION OF CHRONIC OBSTRUCTIVE PULMONARY DISEASE WITH ISCHEMIC HEART DISEASE	1		2				1	2016-03-06	1	1
3	Other	RECURRENT HYPOGLYCEMIA WITH B/L PNEUMONIA IN SEPTIC SHOCK	1		2				2
4	Other	? STATUS EPILEPTICUS R/O MENINGITIS ENCEPHALITIS	1		2				2
5	Other	ACUTE EXACERBATION OF CHRONIC OBSTRUCTIVE PULMONARY DISEASE WITH PNEUMONIA WITH ACUTE KIDNEY INJURY	1		2				2
6	Other	UPPER GASTRO INTESTINAL BLEED 2ND DEGREE(ALCOHOLIC)LIVER DISEASE	1		2				2
7	Other	ACUTE EXACERBATION OF CHRONIC OBSTRUCTIVE PULMONARY DISEASE WITH RESPIRATORY ACIDOSIS WITH HYPERCALAMIA	1		2				2
8	Other	UNKNOWN SUBSTANCE POISONING WITH ? ORGANO PHOSPHATE POISONING	1		2				2
9	Other	K/C/O DIABETIC MELLITUS WITH NEW ONSET MYOCARDIAL INFRACTION	1		2				2
10	Sepsis	PNEUMONIA WITH HEPATITIS WITH SEPTICEMIA	1		2				2
11	Other	K/C/O MULTIPLE MYELOMA WITH BLADDER CANCER WITH HEART FAILURE WITH HYPOTHYRODISM WITH DIABETIC MELLITUS 2	1		2				1	2016-01-01	1	2	FACTURE OF RIGHT FEMUR SUB TRONCHANTER ANTERIOR REGION WITH SKIN TRACTION
12	Sepsis	ACUTE EXACERBATION OF CHONIC OBSTRUCTIVE PULMONARY DISEASE WITH CARBONDIOXIDE NARCOSIS WITH PNEUMONIA WITH SEPTIC SHOCK	1		2				2
13	Other	UROSEPSIS WITH ACUTE EXACERBATION OF CHRONIC OBSTRUCTIVE PUMONARY DISEASE WITH K/C/O HYPERTENSION	1		2				2
14	Other	UPPER GASTROINTESTINAL BLEED PEPTIC ULCER	1		2				2
15	Other	SPUTUM +VE PULMONARY TUBERCULOSIS IN HYPOVOLEMIC SHOCK	1		2				2
16	Other	ACUTE EXACERBATION OF CHRONIC OBSTRUCTIVE PULMONARY DISEASE WITH CARBONDIOXIDE NARCOSIS	1		2				2
17	Other	TETANUS	1		2				2
18	Other	VENTICULAR TACHYCARDIA WITH K/C/O HYPOTHYROIDISM	1		2				2
19	Other	CORONARY ARTERY DISEASE WITH ISCHEMIC CARDIOMYOPATHY WITH SEVERE SYSTOLIC DYFUCTION WITH HYPERTENSION WITH HYPOTHYROIDISM WITH REANAL IMPAIRMENT ?CHRONIC KIDNEY DISEASE	1		2				2
20	Other	STATUS EPILEPTICUS WITH HYPOGLYCEMIA WITH ?MENINGITIS	1		2				2
21	Other	? PULMONARY TUBERCULOSIS WITH SEPSIS WITH ACUTE KIDNEY INJURY WITH METABOLIC ACIDOSIS	1		2				2
22	Other	UPPER GASTROINTESTINAL BLEED DUE TO ESOPHAGEAL VARICES WITH PORTAL HYPERTENSION	1		2				2
23	Other	RIGHT LOWER ZONE PNEUMONIA	1		2				2
24	Sepsis	B/L LOWER ZONE PNEUMONIA WITH SEPTIC SHOCK	1		2				2
25	Other	ACUTE EXACERTION OF CHRONIC OBSTRUCTIVE PULMONARY DISEASE WITH CORBONDIOXIDE NARCOSIS	1		2				2
26	Other	B/L PNEUMONIA WITH LEFT SIDED ISCHEMIA WITH K/C/O HYPERTENSION WITH BULLOUS PEMPHIGOID ?PEMPHIGUS VULGARIS	1		2				2
27	Other	STATUS EPILEPTICUS WITH EARLY PREGNANCY	1		2				2
28	Other	UNCONTROLLED DIABETIC MELLITUS WITH KETOSIS WITH RIGHT TOE DIABETIC FOOT	1		2				2
29	Other	ACUTE EXACERBATION OF CHRONIC OBSTRUCTIVE PULMONARY DISEASE WITH DIABETIC MELLITUS WITH HYPERTENSION WITH ISCHEMIC HEART DISEASE	1		2				1	2016-02-23	2	1
30	Other	ACUTE EXACERBATION OF CHONIC OBSTRUCTIVE PULMONARY DISEASE WITH CARBODIOXIDE RETENTION	1		2				2
31	Other	LEFT SIDED PNEUMONIA WITH SEPSIS WITH ACUTE KIDNEY INJURY	1		2				2
32	Other	ACUTE EXACERBATION OF CHRONIC OBSTRUCTIVE PULMONARY DISEASE WITH CARBONDIOXIDE NARCOSIS	1		1	2016-06-01	1
33	Other	ACUTE EXACERBATION OF CHORNIC OBSTRUCTIVE PULMONARY DISEASE WITH BILATERAL LOWER ZONE PNEUMONIA	1		2				2
34	Other	ACUTE EXACERBATION OF CHRONIC OBSTRUCTIVE PULMONARY DISEASE WITH CARBONDIOXIDE NARCOSIS	1		2				2					2														2						2		1		1				2		2
35	Other	PNEUMONIA WITH PANCYTOPENIA	1		2				2
36	Other	?RHEUMATIC ARTHRITIS WITH HEPATITIS ?CAUSE WITH ?ACUTE RESPIRATORY DISTRESS SYNDROME	1		2				2
37	Other	ACUTE EXACERBATION OF CHRONIC OBSTRUCTIVE PULMONARY DISEASE WITH B/L PNEUMONIA WITH FOBROSIS 2 DEGREE TO TUBERCULOSIS	1		2				2
38	Other	ATRIAL FIBRILLATION WITH HEART FAILURE POST DC SHOCK	1		2				2
39	Other	HYPOKALEMIA ?ABDOMINAL TUBERCULOSIS ?MALIGNANCY	1		2				2
40	Other	? TUBE OVARIAN ABSCESS PERTONITIS, KOCH'S ABDOMEN	3	EXPLORATORY LAPRATORY WITH OMENTS BIOPSY TAKE	2				2
41	Other	SEVERE ANEMIA (AUTO IMMUNE HEMOLYTIC ANEMIA)	1		2				2
42	Other	ACUTE EXACERBATION OF CHRONIC OBSTRUCTIVE PULMONARY DISEASE WITH PNEUMONIA WITH ACUTE GASTRO ENTEROTITIS OR ORAL ULCER	1		2				2
43	Other	ACUTE EXACERBATION OF CHRONIC OBSTRUCTIVE PULMONARY DISEASE WITH PNEUMONIA WITH DIABETIC MELLITUS WITH HYPERTENSION WITH ISCHEMIC CEREBRAL VASCULAR ACCIDENT WITH RIGHT SIDED HEMIPARESIS WITH PARKINSONISM WITH HYPONATRAEMIA	1		2				2
44	Other	RIGHT SIDED PNEUMONIA WITH SEPTIC SHOCK WITH ACUTE LIVER DISEASE WITH ACUTE GASTR0ENTEROTITIS WITH ? ABDOMINAL MASS MALIGNANCY	1		2				2	2016-05-04	1	1
45	Other	ACUTE EXACERBATION OF CHRONIC OBSTRUCTIVE PULMONARY DISEASE WITH CORPULMONALE WITH ACUTE KIDNEY INJURY	1		2				2
46	Other	ACUTE GASTROENTERITIS IN SHOCK WITH K/C/O HYPERTENSION	1		2				2
47	Other	ACUTE EXACERBATION OF CHRONIC OBSTRUCTIVE PULMONARY DISEASE WITH CO2 NARCOSIS WITH HYPERTENSION WITH TROPONIN 1(+)	1		9				2
48	Other	B/L PNEUMONIA WITH ANAEMIA UNDER EVALUATION WITH HYPOKALEMIA	1		2				2
49	Other	ORGANOPHOSPHATE POISONING	1		2				2
50	Other	HEPATIC ENCHEPHALOPATHY WITH ACOHOL DEPENDENCY SYNDROME WITH ALCOHOLIC HEPATITIS	1		2				2
51	Other	ATRIAL FIBRILLATION WITH ISCHEMIC CARDIOMAYOPATHY WITH SEVERE SYSTOLIC DSFUNCTION WITH CARDOGENIC SHOCK WITH FAST VENTICULAR RATE	1		2				2
52	Other	ACUTE EXACERBATION OF CHRONIC OBSTRUCTIVE PULMOANRY DISEASE WITH TYPE 2 RESPIRATORY FAILURE	1		2				2
53	Other	ORGANOPHOSPHTE POISIONING	1		2				2
54	Other	WARFARIN INDUCED HAEMOPERITONEUM WITH K/C/O CHRONIC OBSTRUCTIVE PULMONARY DISEASE WITH ISCHEMIC STROKE	1		2				9
55	Other	CHRONIC LIVER DISEASE WITH SHOCK WITH HYPONATREMIA WITH HYPOKALEMIA	1		2				2
56	Other	PULMONARY TUBERCULOSIS WITH ATT INDUCED HEPATITIS	1		2				1	2016-05-06	1	2	PULMONARY TUBERCULOSIS
57	Other	SEVERE METABOLIC ACIDOSIS WITH URETERIC ENCEPHALOTPATHY	1		2				2
58	Other	RT SIDED PNEUMONIA WITH BICYTOPENIA UNDER EVALUATION WITH SEPSIS	1		2				2
59	Other	ACUTE EXACERBATION OF CHRONIC OBSTRUCTION PULMONARY DISEASE WITH CO2 NARCOSIS WITH K/C/O HYPERTENSION	1		2				2
60	Other	EMERGENCY LOWER SEGMENT CESAREAN SECTION WITH ? DEEP VEIN THROMBOSIS	3	EMERGENCY LOWER SEGMENT CESAREAN SECTION	2				2
61	Other	B/L PNEUMONIA WITH K/C/O CHRONIC OBSTRUCTION PULMONARY DISEASE WITH DIABETIC MELLITUS WITH HYPERTENSION WITH ISCHEMIC HEART DISEASE	1		2				2
62	Other	HYPERTENSIVE EMERGENCY WITH CHRONIC KIDNEY DISEASE ? WITH HYPOKALEMIA	1		2				2
63	Other	AE COPD WITH CO2 NARCOSIS	1		2				2
64	Other	PARACETAMOL POISONING WITH CHRONIC OBSTRUCTION PULMONARY DISEASE	1		2				2
65	Other	PRIMI AT 18TH WEEKS OF GESTATION WITH B/L BRONCHO PNEUMONIA (?MILLIARY TUBERCULOSIS) ?URINARY TRACT INFECTION WITH SEPSIS	1		2				2
66	Other	RHEMATIC HEART DISEASE IN ACUTE HEART FAILURE	1		2				2
67	Other	UPPER GASTROINTEROTITIS BLEED 2 DEGREE TO R/O PERIPHERAL VASCULAR DISEASE K/C/O DIABETIC MELLITUS	1		1	2016-05-18	1		2
68	Other	? MENINGITIS WITH ? ASPIRATE PNEUMONIA WITH SHOCK WITH ACUTE KIDNEY DISEASE WITH FEVER UNDER EVALUATION WITH DIABETIC MELLITUS	1		2				2
69	Other	? MENINGITIS WITH SYSTEMIC LUPUS ERYTHROMATOSUS WITH LUPUS NEPHRITIS WITH HYPOTHYROIDISM	1		2				2
70	Other	POST TUBERCULOSIS FIBROSIS WITH RENAL IMPAIRMENT WITH RESPIRATORY ACIDOSIS	1		2				2
71	Other	B/L PNEUMONIA IN SEPSIS WITH SEVERE SYSTOLIC DYSFUNCTION WITH ?POST PARTUM CARDIOMAYOPATHY	3	EMERGENCY LOWER SEGMENT CAESAREAN FOR FETAL BRADYCARDIA WITH K/C/O HYPERTHRODISM	2				2																			2
72	Other	CHRONIC LIVER DISEASE WITH HEPATIC ENCEPHALOPAHTY GRADE 1-2 WITH ACUTE KIDNEY INJURY WITH HYPONATREMIA WITH THROMBOCYTOPENIA WITH SHOCK	1		2				2
73	Other	UPPER GASTROINTESTINAL BLEED	1		2				2
74	Other	PYELONEPHRITIS WITH CHRONIC KIDNEY DISEASE WITH PNEUMONIA WITH DIAGNOSED CASE OF ACUTE MYELOGENOUS LEUKEMIA	1		2				2
75	Other	MUSHROOM POISINING WITH HYPOGLYCEMIA WITH HYPOVOLEMIC SHOCK	1		2				2
76	Other	MUSHROOM POISONING	1		2				2
77	Other	PNEUMONIA WITH SEPSIS WITH ACUTE KIDNEY INJURY	1		2				2
78	Other	? DIABETIC KETO ACIDOSIS ? METHANOL POISONING WITH SEVERE METABOLIC ACIDOSIS DUE TO STARVATION	1		2				2
79	Other	ACUTE FULMINANT HEPATITIS	1		2				2
80	Other	URINARY TRACT INFECTION WITH SEPSIS	1		2				1	2016-03-23	1	2	SEZIURE
81	Other	ANEMIA UNDER EVALUATION WITH PNEUMONIA	1		2				2
82	Other	UPPER GASTRO INTESTINAL BLEEDING WITH ESOPHAGEAL VARICES HEI-2 WITH ACUTE KIDNEY INJURY WITH CHRONIC LIVER DISEASE	1		2				2
83	Other	MENINGO ENCEPHALITIS	1		2				2
84	Other	ORGANO PHOSPHATE POISONING	1		2				2
85	Other	ACUTE EXACERBATION OF CHRONIC OBSTRUCTIVE PULMONARY DISEASE WITH CO2 RETENTION WITH SEVERE TR	1		2				2
86	Other	UPPER GASTRO INTESTINAL BLEED 2 TO ESOPHAGEAL VARICES-3 WITH HBSAG +VE	1		2				2
87	Other	EMERGENCY LOWER SECTION CESAREAN SECTION SEVERE PRE ECLAMPSIA WITH DIABETIC MELLITUS	3	PRIMI AT 36+5 WITH SEVERE PRE ECLAMPSIA WITH OVERT DIABETIC MELLITUS WITH ABRUTIO PLACENTA	1	2016-05-25	2	GESTATIONAL HYPERTENSION(OVERT DIABETIC MELLITUS WITH SEVERE PRE ECLAMPSIA	2
88	Other	ACUTE EXACERBATION CHRONIC OBSTRUCTIVE PULMONARY DISEASE WITH HYPERTENSION	1		2				2
89	Other	UROSEPSIS WITH SEPTIC SHOCK WITH ACUTE KIDNEY INJURY	1		2				2
90	Other	BILATERAL PNEUMONIA IN SEPSIS WITH TYPE II RESPIRATORY FAILURE WITH OBSTRUCTIVE SLEEP APNEA SYNDROME	1		2				2
91	Other	CHRONIC KIDNEY DISEASE	1		2				2
92	Other	PNEUMONIA WITH ACUTE RESPIRATORY DISEASE SYNDROME	1		2				1	2016-06-17	2	1
93	Other	AMITRIPTYLLINE POISONING WITH K/C/O DIABETIC MELLITUS WITH DEPRESSION	1		2				2
94	Other	ACUTE GASTROENTERITIS WITH THYROTOXICOSIS ? MALLIGNANCY OF THYROID WITH ATRAIL FIBRILLATION WITH FVR	1		2				2
95	Other	CO2 NARCOSIS B/L PNEUMONIA,PARA PNEUMONIC EFFUSION	1		2				2
96	Other	G5P3L3A1 WITH MOLAR PREGNANCY WITH PRE-ECLAMPSIA	1		2				1	2016-06-09	3	1
97	Other	? METASIS ORGANO PHOSPHATE POISONING	1		2				2
98	Other	? ASPIRATION PNEUMONIA WITH HYPONATREMIA RESPIRATORY DISTRESS WITH K/C/O HYPERTENSION HYPOTHYROIDISM WITH CHRONIC KIDNEY DISEASE	1		2				2
99	Other	ACUTE EXACERBATION OF CHRONIC OBSTRUCTIVE PULMONARY DISEASE WITH CO2 NARCOSIS WITH PNEUMONIA	1		9				9
100	Other	DIABETIC KETO ACIDOSIS.	1		2				1	2016-06-19	2	1
101	Other	UROSEPSIS WITH ACUTE KIDNEY INJURY	1		2				2
102	Other	UPPER GASTRO INTESTINAL BLEED 2 DEGREE VARICEAL BLEEDING WITH ALCOHOLIC LIVER DISEASE	1		2				1			2	? LIVER PROBLEM
103	Other	ACUTE EXACERBATION OF CHRONIC OBSTRUCTIVE PULMONARY DISEASE WITH CONGESTIVE CARDIAC FAILURE WITH CARDIOMYOPATHY	1		2				2
104	Other	CYPERMETHRIN ORGANO PHOSPHATE POISONING	1		2				2
105	Other	INFERIOR WALL ISCHEMIC(CORONARY ARTERY DISEASE)WITH ACUTE EXACERBATION OF CHRONIC OBSTRUCTION PULMONARY DISEASE WITH CORPUMONALE	1		2				2
106	Other	ACUTE EXACERBATION OF BRONCHIAL ASTHMA WITH PNEUMONIA WITH K/C/O DIABETIC MELLITUS AND HYPERTENSION	1		2				2
107	Other	UPPER GASTRO INTESTINAL BLEED 2 DEGREE WITH ACID PEPTIC DISEASE WITH HYPOVOLEMIC SHOCK	1		2				2
108	Other	BILATERAL PNEUMONIA WITH RIGHT SIDED PLEURAL EFFUSION WITH ASCITIS	1		2				2
109	Other	K/C/O BLADDER CANCER WITH PRESUMED CHRONIC OBSTRUCTIVE PULMONARY DISEASE	1		9				2
110	Other	ACUTE EXACERBATION OF CHRONIC OBSTRUCTIVE PULMONARY DISEASE WITH CONGESTIVE CARDIAC FAILURE WITH ISCHEMIC HEART DISEASE WITH ACUTE KIDNEY DISEASE	1		2				2
111	Other	EMERGENCY LOWER SEGMENT CESAREAN SECTION WITH PUERPERAL PYREXIA WITH ANAPHYLAXIS	3	EMERGENCY LOWER SEGMENT CESAREAN SECTION	1	2016-06-27	2	EMERGENCY LOWER SEGMENT CESAREAN SECTION	2
112	Other	MENINGITIS WITH BILATERAL PNEUMONIA WITH ACUTE RESPIRATORY DISTRESS SYNDROME	1		2				2
113	Other	ACUTE GASTRO ENTERITIS WITH HYPOVOLEMIC SHOCK WITH METABOLIC ACIDOSIS	1		2				2
114	Other	B/L LOWER ZONE PNEUMONIA	1		1	2016-06-27	1		2
115	Other	MILLIARY TUBERCULOSIS	1		2				2
116	Other	RIGHT PYELONEPHRITIS WITH ACUTE KIDNEY INJIRY WITH URO SEPSIS WITH SEVERE METABOLIC ACIDOSIS, BRONCHIOETASIS K/C/O CHRONIC OBSTRUCTIVE PULMONARY DISEASE WITH LEFT EMPHYCEMATENOUS BULLAE WITH BENIGN PROSTATIC HYPERPLASIA	1		2				2
117	Other	K/C/O CHRONIC KIDNEY DISEASE WITH DIABETIC MELLITUS WITH HYPERTENSION WITH PULMONARY EDEMA	1		1	2016-07-21	1		1	2016-07-24	2	1
118	Other	OP POISOINING	1		2				2
119	Other	ACUTE EXACERBATION OF CHRONIC OBSTRUCTIVE PULMONARY DISEASE WITH BILATERAL LOWER ZONE PNEUMONIA WITH K/C/O DIABETIC MELLITUS WITH HYPERTENSION	1		2				2
120	Other	QUADRIPLEGIA 2 DEGREE TO ? GUILLIAN BARRE SYNDROME	1		2				2
121	Other	RIGHT LOWER ZONE PNEUMONIA WITH HAEMATURIA K/C/O CHRONIC MYELOID LEUKEMIA WITH DIABETIC MELLITUS WITH HYPERTENSION	1		9				2
122	Other	ACUTE EXACERBATION OF CHRONIC OBSTRUCTIVE PULMONARY DISEASE	1		2				2
123	Other	? CHRONIC GLOMERULO NEPHRITIS WITH ACUTE ON CHRONIC CHRONIC KIDNEY DISEASE TO R/O RAPID PROGRESSIVE GLOMERULO NEPHRITIS	1		2				1	2016-08-01	3	1
124	Other	? CHRONIC LIVER DISEASE WITH ALCOHOL WITHDRAWL SYNDROME WITH HYPONATREMIA WITH HYPOKALEMIA ? HEPATIC ENCEPHALOPATHY	1		2				2
125	Other	ASPIRATION PNEUMONIA WITH K/C/O SEIZURE DISORDER	1		2				2
126	Other	PNEUMONIA WITH URINARY TRACT INFECTION WITH ACUTE KIDNEY DISEASE WITH MULTIPLE ORGANS DYSFUNCTION SYNDROME WITH SEPSIS WITH SCRUB TYPHUS	1		2				2
127	Other	TETANUS	1		2				1	2016-08-16	3	1
128	Other	SNAKE BITE ? POISONOUS WITH DECREASED LEVEL OF CONSCIOUSNESS	1		2				1	2016-06-13	2	1
129	Other	FEVER UNDER EVALUATION WITH SEIZURE DISORDER WITH ANXIETY	1		2				1	2016-08-18	2	1
130	Other	HYPONATREMIA WITH CHRONIC OBSTRUCTIVE PULMONARY DISEASE WITH HYPERTENSION	1		1	2016-08-11	2	SEVERE HYPONATREMIA WITH HYPOTHYROIDISM	2
131	Other	TUBERCULAR MENINGITIS	1		2				2
132	Other	RIGHT SIDED PNEUMONIA WITH CHRONIC KIDNEY DISEASE 5,WITH DIABETES MELLITUS WITH GASTRO INTESTINAL BLEEDING WITH SEVERE ANAEMIA			2				1	2016-08-12	2	1
133	Other	ASPIRATION PNEUMONIA WITH ALCOHOL DEPENDENCY SYNDROME WITH ACUTE KIDNEY INJURY WITH SEVERE METABOLIC ACIDOSIS	1		2				2
134	Other	ORGANO PHOSPHATE POISONING	1		2				2
135	Other	LEFT LOWER ZONE PNEUMONIA WITH ? ACUTE CORONARY SYNDROME,K/C/O CHRONIC OBSTRUCTIVE PULMONARY DISEASE WITH CORPUMONALE	1		2				2
136	Other	CARDIOGENIC SHOCK			1	2016-07-16	1		2
137	Other	ACUTTE EXACERBATION WITH CHRONIC OBSTRUCTIVE PULMONARY DISEASE WITH CO2 RETENTION			2				2
138	Other	ALTERED SENSORIUM UNDER EVALUATION WITH K/C/O CHRONIC OPD WITH SEIZURE			1	2016-06-01	2	CHRONIC CALCULUS CHOLECYSTITIS	2
139	Other	ACUTE GASTROENTERITIS WITH AACUTE KIDNEY INJURY WITH ASPIRATE PNEUMONIA	1		2				2
140	Other	SEVERE PNEUMONIA TO R/O SEPTIC SHOCK WITH ATRIAL FIBRILLATION	1		2				2
141	Other	HOSPITAL ACQUIRED PNEUMONIA WITH SUB-ARACHNOID HEMORRHAGE (OLD)WITH RHEUMATIC ARTHRITIS	1		2				1	2016-09-06	1	2	HOSPITAL ACQUIRED PNEUMONIA ,SUSPECTED CRYPTOGENIC ORGANIZING PNEUMONIA,SUB ARACHNOID HEMORRHAGE(OLD POST CONSERVATIVE MANAGEMENT,RHEUMATIC ARTHRITIS(UNDER DISEASE MODIFYING ANTI-RHEUMATIC DRUGS)
142	Other	INFECTIVE ACUTE EXACERBATION OF CHRONIC OBSTRUCTIVE PULMONARY DISEASE WITH RESPIRATORY ACIDOSIS			2				2
143	Other	ST-ELEVATED MYOCARDIAL INFARCTION			2				2
144	Other	MILIARY TUBERCULOSIS WITH SEIZURE HYPONATREMIA	1		2				2
145	Other	INSECTICIDE POISONING	1		2				2
146	Other	B/L PNEUMONIA WITH IMPENDING RESPIRATORY FAILURE WITH SEPTIC SHOCK			2				2
147	Other	GUILLIAN BARRER SYNDROME	1		2				1	2016-08-02	2	1		1				2				1	1									1				1		1								1
148	Other	UPPER GASTRO INTESTINAL BLEED WITH THROMBOCYTOPENIA, ACUTE RESPIRATORY DISTRESS SYNDROME 2 DEGREE TO ?PULMONARY TUBERCULOSIS ? NEPHRO PULMONARY SYNDROME ?BACTERIAL PNEUMONIA WITH ACUTE KIDNEY INJURY	1		2				2
149	Other	BILATERAL PNEUMONIA WITH SHOCK WITH THROMBOCYTOPENIA	1		2				2
150	Other	B/L PNEUMONIA WITH CONGESTIVE CARDIAC FAILURE WITH ATRIAL FIBRILLATION	1		2				2
151	Other	BILATERAL PNEUMONIA WITH TYPE II DIABETES MELLITUS NEWLY DIAGNOSED			2				2
152	Other	ISCHEMIC CEREBRAL VASCULAR ACCIDENT WITH K/C/O HYPERTENSION WITH DIABETIC MELLITUS	1		2				2
153	Other	DECOMPENSATED ACUTE LIVER CIRRHOSIS , ACUTE KIDNEY INJURY WITH ? HEPATO RENAL SYNDROME WITH HYPERKALEMIA			1	2016-11-03	2	CHRONIC LIVER DIESESE WITH UPPER GASTRO-INTESTINAL BLEED ? SEPSIS	2
154	Other	ALCOHOL WITHDRAWAL SYNDROME WITH LEFT PNEUMONIA WITH HYPOKALEMIA WITH SEPTIC SHOCK	1		2				2
155	Other	CHRONIC MYELOID LEUKEMIA WITH THROMBOCYTOPENIA WITH ANAEMIA WITH BLASTIC CRISES WITH HEMOPERITONEUM			2				1	2016-11-09	1	2	CHRONIC MYELOID LEUKEMIA WITH ACUTE PEPTIC DISEASE WITH ANAEMIA
156	Other	PNEUMONIA IN SEPSIS ?MALIGNANCY WITH ACUTE KIDNEY DISEASE	1		2				2
157	Other	ACUTE EXACERBATION OF CHRONIC OBSTRUCTIVE PULMONARY DISEASE WITH CO2 NARCOSIS WITH PNEUMONIA WITH SEPSIS WITH ACUTE KIDNEY DISEASE			2				2
158	Other	ACQUIRED DEMYELINATING SYNDROME WITH COMPLICATED WITHDRAWL ? ASPIRATION PNEUMONIA			2				2
159	Other	PLEURAL EFFUSION UNDER EVALUATION WITH PNEUMONIA WITH K/C/O DIABETES MELLITUS AND RIGHT LEG FILARIASIS			2				1	2016-11-30	2	2	BILATERAL PLEURAL EFFUSION
160	Other	ACUTE EXACERBATION OF CHRONIC OBSTRUCTIVE PULMONARY DISEASE WITH CO2 NARCOSIS WITH HYPERTENSION			2				2
161	Other	HEMOPTYSIS II DEGREE TO VASCULITIS (? WEGENER GRANULOMATOSIS)			2				2
162	Other	ACUTE EXACERBATION OF CHRONIC OBSTRUCTIVE PULMONARY DISEASE WITH RESPIRATORY ACIDOSIS			1	2016-06-19	2	INEFFECTIVE EXACERBATION OF CHRONIC OBSTRUCTIVE PULMONARY DISEASE WITH CORPULMONALE	2
163	Other	ISCHEMIC CEREBRO-VASCULAR ACCIDENT WITH LEFT SIDED HEMEPERISIS WITH BILATERAL PNEUMONIA WITH K/C/O HYPERTENSION III DEGREE,HEART BLOCK WITH PACEMAKER INSITU			2				2
164	Other	NITROBEUZINE POISOINING			2				2
165	Other	DIABETIC KETO-ACIDOSIS			2				2
166	Other	RESPIRATORY ACIDOSIS WITH ACUTE KIDNEY INJURY WITH ? CONGESTIVE CARDIAC FAILURE ? POST TUBERCULOSIS FIBROSIS			2				2
167	Other	ACTE EXACERBATION CHRONIC OBSTRUCTIVE PULMONARY DISEASE WITH CO2 NARCOSIS WITH RESPIRATORY ALKALOSIS	1		2				2
168	Other	RIGHT SIDED MASSIVE PLEURAL EFFUSSION ? WEDGE EXCISION OF LYMPH NODE FOR LYMPHOMA ? TUBERCULAR TO R/O MALIGNANCY K/C/O PULMONARY TUBERCULOSIS(SPUTUM (GENE-XPERT POSITIVE)) UNDER CAT -1			2				1	2016-12-12	3	1
169	Other	ACUTE EXACERBATION OF CHRONIC OBSTRUCTIVE PULMONARY DISEASE WITH ASPIRATION PNEUMONIA			1	2016-11-16	1		2
170	Other	ACUTE EXACERBATION OF CHRONIC OBSTRUCTIVE PULMONARY DISEASE WITH CORPUMONALE			2				2
171	Other	ACUTE EXACERBATION OF CHRONIC OBSTRUCTIVE PULMONARY DISEASE WITH CO2 NARCOSIS WITH RESPIRATORY ACIDOSIS WITH BILATERL LOWER ZONE PNEUMONIA			2				1	2016-12-09	2	2	ACUTE EXACERBATION OF CHRONIC OBSTRUCTIVE PULMONARY DISEASE WITH HYPERTENSION WITH DIABETES MELLITUS 2 WITH HYPOTHYRODISM WITH TYPE 2 RENAL FAILURE
172	Other	ALCOHOLIC HEPATITIS WITH SEPSIS WITH ACUTE KIDNEY INJURY			2				2
173	Other	RIGHT MIDDLE ZONE PNEUMONIA WITH SEPTIC SHOCK			9				2
174	Other	UNCONTROLLED DIABETIC MELLITUS WITH K/C/O HYPERTENSION WITH SEIZURE DISORDER	1		2				1	2016-12-10	2	2	K/C/O HYPERTENSION WTIH DIABETIC MELLITUS TYPE II WITH HYPOTHYROIDISM
175	Other	BACTERIAL MENINGITIS	1		2				2
176	Other	? ORGANO PHOSPHATE POISOINING AND LEFT LOWER ZONE PNEUMONIA	1		2				2
177	Other	B/L PNEUMONIA ?PULMONARY TUBERCULOSIS	1		2				2
178	Other	ACUTE EXACERBATION CHRONIC OBSTRUCTIVE PULMONARY DISEASE	1		2				2
179	Other	ACUTE EXACERBATION OF CHRONIC OBSTRUCTIVE PULMONARY DISEASE WITH CORPUMONALE WITH CO2 RETENTION WITH POST CPR STATUS	1		2				2
180	Other	UPPER GASTRO INTESTINAL BLEED WITH HEPATIC ENCEPHALOPATHY	1		2				2
181	Other	MENINGITIS	1		2				2
182	Other	DILATED CARDIO MYOPATHY IN ACUTE HEART FAILURE WITH AF WITH FAST VENTRICULAR RATE			1	2016-12-18	1		2
183	Other	DENGUE FEVER	1		2				9
184	Other	FOREIGN BODY IN OESOPHAGUS	1		2				2
185	Other	BILATERAL PNEUMONIA WITH PULMONARY TUBERCULOSIS WITH SEIZURE DISORDER	1		2				1	2017-01-05	3	1
186	Other	?MENINGITIS WITH B/L PNEUMONIA WITH ACUTE KIDNEY INJURY WITH HYPOKALEMIA WITH THROMBOCYTOPENIA	1		2				1	2017-01-20	2	2	MULTIPLE MYELOMA WITH ?RENAL IMPAIRENT
187	Other	PAROXYSMAL SUPRAVENTRICULAR TACHYCARDIA WITH ILLEOCOLITIS WITH CHRONIC LIVER DISEASE WITH PORTAL HYPERTENSION	1		2				2
188	Other	K/C/O CHRONIC MYELOGENOUS LEUKEMIA UNDER MEDICATION	1		2				2
189	Other	LEFT LOWER PNEUMONIA WITH LEFT PLEURAL EFFUSION WITH ALCOHOLIC LIVER CIRRHOSIS	1		2				2
190	Other	B/L LOWER PNEUMONIA WITH ?UNSTABLE ANGINA K/C/O ACUTE EXACERBATION CHRONIC OBSTRUCTIVE PULMONARY DISEASE COR PULMONALE	1		2				2
191	Other	URINARY TRACT INFECTION WITH SEPTIC SHOCK WITH ACUTE KIDNEY INJURY	1		2				2
192	Other	BILATERAL PNEUMONIA WITH MODERATE ACUTE RESPIRATORY DISTRESS SYNDROME	1		2				2
193	Other	RT SIDE PNEUMONIA WITH SUPRA VENTRICULAR TACHYCARDIA	1		2				2
194	Other	ECLAMPSIA 32+ EMERGENCY LOWER SEGMENT CESAREAN SECTION	3		2				2
195	Other	BLUNT ABDOMINAL TRAUMA WITH HEMIPERITONIUM	3	EXPLORATORY LAPAROTOMY WITH PRIMARY SUTURE OF ILLEAL PERFORATION WITH PERITONEAL LAVAGE	2				2
196	Other	LEFT SIDED PNEUMONIA TO R/O MALIGNANCY RESPIRATORY DISTRESS	1		2				2
197	Other	ASPIRATION PNEUMONIA WITH ?SEPSIS BICYTOPENIA	1		2				2
198	Other	BILATERAL PNEUMOMNIA	1		2				2
199	Other	LEFT BRONCHOGENIC CANCER WITH PNEUMONIA WITH DEEP VEIN THROMBOSIS (RIGHT LEG)	1		2				9
200	Other	HYPOVOLEMIC SHOCK WITH SUPRA VENTRICULAR TACHYCARDIA WITH SEPSIS	1		2				2
201	Other	CARDIAC TAMPONADE WITH RIGHT SIDED PLEURAL EFFUSION(?TUBERCULAR)	1		2				2
202	Other	UGI BLEED WITH ALD WITH POST TB FIBROSIS	1		2				2
203	Other	FEVER UNDER EVALUATION WITH COPD WITH CORPULMONALE WITH IHD WITH UTI	1		2				2
204	Other	LEFT LOWER ZONE PNEUMONIA WITH SEPTIC SHOCK	1		2				2
205	Other	SEPTIC SHOCK WITH AKI WITH B/L PNEUMONIA	1		2				2
206	Other	UGI BLEEDING	1		2				2
207	Other	ACUTE EXACERBATION OF CHRONIC OBSTRUCTIVE PULMONARY DISEASE	1		2				2
208	Other	VARICELLA INFECTION ?ACUTE RESPIRATORY DISTRESS SYNDROME B/L PNEUMONIA	1		2				1	2017-03-27	2	1
209	Other	HYPERTENSIVE EMERGENCY	1		2				2
210	Other	ACUTE EXACERBATION OF CHRONIC OBSTRUCTIVE PULMONARY DISEASE WITH CO2 RETENSION	1		2				2
211	Other	UGI BLEED WITH ALCOHOLIC LIVER CIRRHOSIS			2				1	2017-03-29	2	1
212	Other	CONGESTIVE CARDIAC FAILURE WITH BILATERAL LOWER ZONE PNEUMONIA WITH OBSTRUCTED SLEEP APNEA SYNDROME WITH CO2 RETENTION	1		2				2
213	Other	K/C/O CHRONIC OBSTRUCTIVE PULMONARY DISEASE WITH PNEUMONIA WITH PACEMAKER INSITU	1		2				2
214	Other	DIABETES MELLITUS, URO SEPSIS WITH HYPOMATRAEMIA ? 2 DEGREE ADRENAL ADENOMA WITH K/C/O DM-2 WITH ?GN WITH ? DN WITH OSTEROARTHRISTIS	1		2				9
215	Other	PULMONARY TUBERCULOSIS UNDER ATT WITH SEPTIC SHOCK WITH ANEMIA	1		9				1	2017-04-09	2	1
216	Other	STATUS EPILEPTICUS	1		2				2
217	Other	ACUTE EXACERBATIONS OF CHRONIC OBSTRUCTIVE PULMONARY DISEASE WITH CORPUMONALE WITH TYPE II RESPIRATORY FAILURE WITH CONGESTIVE CARDIAC FAILURE	1		1	2017-04-14	2	AE COPD WITH CCF WITH AKI	2
218	Other	ACUTE EXACERBATION OF CHRONIC PULMONARY DISEASE WITH ACUTE KIDNEY INJURY, WITH SEPTIC SHOCK	1		2				2
219	Other	ACUTE EXACERBATION CHRONIC OBSTRUCTIVE PULMONARY DISEASE WITH CORPULMONALE WITH BILATERAL PNEUMONIA WITH SEPTIC SHOCK	1		2				2
220	Other	ACUTE EXACERBATION CHRONIC OBSTRUCTIVE PULMONARY DISEASE WITH CORPULMONALE RESPIRATORY ACIDOSIS	1		2				2
221	Other	ACUTE PANCREATITIS WITH UNCONTROLLED HYPERTENSION	1		2				2
222	Other	ASPIRATION PNEUMONIA WITH KNOWN CASE OF BRONCHITIS	1		2				2
223	Other	ACUTE EXACERBATION OF CHRONIC OBSTRUCTIVE PULMONARY DISEASE WITH C02 RETENTION	1		2				9
224	Other	ACUTE ALCOHOLIC PANCREATITIS WITH MULTIPLE ORGAN DYSFUNCTION SYNDROME	1		2				2
225	Other	ACUTE GASTRO ENTERITIS IN SHOCK WITH ACUTE KIDNEY INJURY WITH PNEUMONIA WITH K/C/O CHRONIC OBSTRUCTIVE PULMONARY DISEASE	1		2				9
226	Other	GENERALIZED TETANUS	1		2				2
227	Other	ACUTE EXACERBATION CHRONIC OBSTRUCTIVE PULMONARY DISEASE WITH CARDIOGENIC SHOCK	1		2				2
228	Other	TUBERCULAR MENINGITIS	1		2				2
229	Other	PYOGENIC MENINGITIS WITH CHRONIC SUPRATIVE OTITIS MEDIA WITH RIGHT MASTOIDITIS	1		2				2
230	Other	UNCONTROLLED DIABETIC WITH DIABETIC KETO ACIDOSIS	1		2				2
231		ORGANO-PHOSPHORUS POISOINING WITH ALCOHOL WITHDRAWL SYNDROME	1		2				2
232	Other	ACUTE EXACERBATION WITH CHRONIC OBSTRUCTIVE PULMONARY DISEASE WITH CONGESTIVE CARDIAC FAILURE WITH SEPTIC SHOCK			2				2
233	Other	RIGHT SIDED PNEUMONIA,? BONE CANCER METASTASIS			2				2
234	Other	UPPER GASTRO-INTESTINAL BLEED WITH SECOND DEGREE VARICES			2				2
235	Other	ACUTE EXACERBATION WITH CHRONIC OBSTRUCTIVE PULMONARY DISEASE WITH TYPE 2 RESPIRATORY FAILURE			2				2
236	Other	ANEMIA WITH THROMBOCYTOPENIA WITH PNEUMONIA WITH SPLEENOMEGALY WITH RETRO POSITIVE STATUS			2				2
237	Other	ORGANO PHOSPHATE POISOINING WITH ASPIRATION PNEUMONIA			2				2
238	Other	SLEEP APNEA SYNDROME WITH BILATERAL PNEUMONIA WITH CUSHING SYNDROME WITH ACUTE KIDNEY INJURY	1		2				2
239	Other	LUPUS NEPHRITIS WITH PERICARDIAL EFFUSION WITH ASCITIS WITH HYPERTENSION WITH POST PERICARDITIS	1		2				2
240	Other	CHRONIC LVER DISEASES WITH HE WITH SEPTIC SHOCK			2				2
241	Other	PERICARDIAL EFFUSION UNDER EVALUATION ? SECONDARY TUBERCULOSIS	1		2				2
242	Other	ACUTE EXACERBATIONS OF CHRONIC OBSTRUCTIVE PULMONARY DISEASE WITH HYPERKALAEMIA WITH ACUTE KIDNEY INJURY	1		2				2
243	Other	R/O ABDOMINAL TUBERCULOSIS	1		2				2
244	Other	RIGHT SIDED ISCHEMIC CEREBRO-VASCULAR ACCIDENT WITH DIABETES KETOACIDOSIS			2				2
245	Other	ACUTE EXACERBATIONS OF CHRONIC OBSTRUCTIVE PULMONARY DISEASE WITH TYPE 2 DIABETES MELLITUS WITH RESPIRATORY FAILURE WITH HYPERTENSION	1		2				2
246	Other	OP POISONING	1		2				2
247	Other	UNCONTROLLED DIABETES MELLITUS WITH HYPERTENSION WITH IHD WITH ACUTE KIDNEY INJURY WITH LEFT LEG CELLULITIS	1		2				2
248	Other	CML WITH POLYARTHRITIS WITH HEMOTHORAX	1		2				2
249	Other	SEPTIC SHOCK WITH ARDS	1		2				2
250	Other	ASPIRATION PNEUMONIA WITH OLD ISCHEMIC CVA WITH LEFT SIDED HEMISPHERES WITH HYPERTENSION	1		2				1	2017-06-22	2	1
251	Other	RIGHT SIDED PNEUMOTHORAX	1		2				2
252	Other	HYPONATREMIA WITH K/C/O COPD,HTN AND OSTEOARTHRITIS			1	2017-05-15	2	UGI BLEED 2 DEGREE TO DRUG INDUCED	2
253	Other	CAG+ PCI TO PM (LAD) VIA RIGHT FEMORAL ROUTE FOR ANTERIOR WALL MI	1		2				2
254	Other	B/L PNEUMONIA WITH ARDS	1		2				2
255	Other	BILATERAL PNEUMONIA WITH SEPTIC SHOCK WITH SEIZURE DISORDER	1		2				2
256	Other	ACUTE EXACERBATION OF CHRONIC OBSTRUCTIVE PULMONARY DISEASE WITH UINARY TARCT INFECTION WITH K/C/O HYPERTENSION WITH DIABETES MELLITUS	1		2				2
257	Other	ACUTE EXACERBATION OF CHRONIC OBSTRUCTIVE PULMONARY DISEASE WITH HYPERTENSION WITH DIABETES MELLITUS	1		2				2
258	Other	MI (POBA)PLAIN OLD BALLON ANGIOPLASTY	1		2				2
259	Other	ACUTE EXACERBATION OF CHRONIC OBSTRUCTIVE PULMONARY DISEASE WITH PNEUMONIA	1		2				2
260	Other	BILATERAL PNEUMONIA, ACUTE EXACERBATION OF CHRONIC OBSTRUCTIVE PULMONARY DISEASE WITH CO2 NARCOSIS WITH SEPSIS	1		2				2
261	Other	BILATERAL PNEUMONIA WITH SCRUB TYPHUS	1		2				2
262	Other	ACUTE EXACERBATION OF CHRONIC OBSTRUCTIVE PULMONARY DISEASE WITH CORPULMONALE WITH DIABETES MELLITUS WITH HYPONATRAEMIA	1		2				2
263	Other	INTERSTITIAL LUNG DISEASE WITH BILATERAL PNEUMONIA	1		2				2
264	Other	PNEUMONIA WITH SEPSIS	1		2				1	2017-08-04	2	1
265	Other	K/C/O ISCHEMIC HEART DISEASE WITH CHRONIC KIDNEY DISEASE WITH UNCONTROLLED DIABETES MELLITUS WITH URINARY TRACT INFECTION WITH CONGESTED CARDIAC FAILURE	1		2				2
266	Other	ATRIAL FIBRILLATION WITH K/C/O HYPERTENSION WITH DIABETES MELLITUS	1		2				2
267	Other	ACUTE GASTROENTERITIS WITH SHOCK WITH K/C/O DIABETES MELLITUS WITH HYPERTENSION	1		2				2
268	Other	SEPTIC SHOCK WITH ACUTE RESPIRATORY DISTRESS SYNDROME	1		2				2
269	Other	ASPIRATION PNEUMONIA WITH SEPTIC SHOCK WITH ALCOHOL WITHDRAWAL SYNDROME WITH HYPONATRAEMIA WITH THROMOCYTOPENIA WITH K/C/O PULMONARY TUBERCULOSIS 6YRS BACK	1		2				2
270	Other	PNEUMONIA WITH SEPTIC SHOCK	1		2				2
271	Other	ACUTE CORONARY SYNDROME ? POST MYOCARDIAL INFARCTION ANGINA	1		2				2
272	Other	SEPTIC SHOCK WITH ISCHAEMIC HEART DISEASE WITH RIGHT SIDED PNEUMONIA WITH ACUTE GASTROENTERITIS	1		2				2
273	Other	ASPIRATION PNEUMONIA WITH SEP[SIS WITH PANCYTOPENIA(? MDS)	1		2				2
274	Other	ACUTE PANCREATITIS	1		2				2
275	Other	ORGANOPHOSPHATE POISOINING	1		2				2
276	Other	HYPERTENSION WITH CEREBRAL VASCULAR DISEASE WITH ? BULBULAR PALSY WITH ASPIRATION PNEUMONIA WITH POST CPR STATUS	1		2				2
277	Other	ACUTE EXACERBATION OF CHRONIC OBSTRUCTIVE PULMONARY DISEASE WITH LEFT SIDED PNEUMONIA WITH CORPUMONALE IN FAILURE	1		1	2017-08-27	1		2
278	Other	ATRIAL FIBRILLATION	1		2				2
279	Other	ACUTE EXACERBATION OF CHRONIC OBSTRUCTIVE PULMONARY DISEASE WITH CONGESTIVE CARDIAC FAILURE WITH K/C/O FILARIASIS	1		2				2
280	Other	BILATERAL LOWER ZONE PNEUMONIA WITH SEPTIC SHOCK	1		2				2
281	Other	ECLAMPSIA WITH SEVER SEPSIS	3	EMERGENCY LOWER SEGMENT CESARIAN SECTION	2				2
282	Other	?SUBACUTE BOWEL OBSTRUCTION WITH SEPTIC SHOCK WITH ACUTE KIDNEY INJURY	1		9				9
283	Other	UROSEPSIS WITH ACUTE KIDNEY INJURY	1		2				1	2017-09-03	2	1
284	Other	CONGESTIVE CARDIAC FAILURE SECONDARY TOCORPULMONAERUL VAR HEART DISEASE	1		2				2
285	Other	ALUMINIUM PHOSPHIDE POISIONING	1		2				2
286	Other	2ND POST PARTUM HEMORRHAGE WITH SEPTIC SHOCK POST WITH ERCP STATUS	1		2				2
287	Other	CARCINOGENIC SHOCK WITH SEPSIS WITH K/C/O COPD WITH CONGESTIVE CARDIAC FAILURE ? PULMONARY ARTERIAL HYPERTENSION	1		2				2
288	Other	PNEUMONIA IN SHOCK WITH ? BRONCHIAL ASTHMA	1		2				2
289	Other	SNAKE BITE WITH COAGULOPATHY	1		2				1	2017-09-07	3	1
290	Other	G2A1 @ 24+6 WEEK OF GESTATION WITH INTRAUTERIAN FETAL DEATH WITH FEVER UNDER EVALUATION ? SEPSIS	3	DILATATION AND CURATTAGE	2				2
291	Other	LEFT SIDED COMMUNITY ACQUIRED PNEUMONIA WITH PARKINSON'S DISEASE WITH ACUTE KIDNEY INJURY IN SEPSIS	1		2				2
292	Other	PULMONARY EMBOLISM WITH COMMUNITY ACQUIRED PNEUMONIA	1		2				2
293	Other	PEOPLE LIVING WITH HIV AIDS WITH DRUG INDUCE ACUTE HEPATIC FAILURE WITH SEPSIS	1		2				2
294	Other	ACUTE EXTRACERBATON OF CHRONIC OBSTRUCTIVE PULMONARY DISEASE WITH CORPULMONALE WITH RESPIRATORY ACIDOSIS	1		2				2
295	Other	ACUTE GASTROENTERITIS WITH SHOCK WITH ACUTE KIDNEY INJURY K/C/O ALCOHOLIC LIVER DISEASE	1		2				2
296	Other	BILATERAL PNEUMONIA TO RULE OUT PULMONARY TUBERCULOSIS	1		2				2
297	Other	UPPER GASTROINTESTINAL BLEED ? VARICEAL WITH ALCOHOLIC LIVER DISEASE WITH COAGULATION	1		2				2
298	Other	ACUTE GASTROENTERITIS IN SHOCK WITH ACUTE KIDNEY DISEASE WITH K/C/O CHRONIC OBSTRUCTIVE PULMONARY DISEASE	1		2				1	2017-09-27	1	1
299	Other	PATIENT LIVING WITH HIV AIDS WITH HCV POSITIVE WITH MENINGOENCEPHALITIS	1		2				1	2017-09-28	1	1
300	Other	ACUTE EXACUBATION OF CHRONIC OBSTRUCTIVE PULMONARY DISEASES (INFECTIVE EXACUBATION ) WITH SEPTIC SHOCK WITH CORPULMONALE	1		1	2017-04-20	2	CCF WITH AZOTEMIA	2
301	Other	HAEMOLYTIC ANEMIA WITH THROMBOCYTOPENIA	1		2				1	2017-09-13	2	2	INFECTIVE COLITIS WITH WORM INFESTATION ,HEMORRHAGIC GASTRITIS AND ANEMIA WITH EPITEXIS
302	Other	TETANUS	1		2				2
303	Other	CHRONIC LIVER DISEASE WITH RIGHT LEG CELLULITIS WITH DEBRIDEMENT WITH HOSPITAL ACQUIRED PNEUMONIA WITH SEPSIS WITH ACUTE KIDNEY INJURY? HEPATIC ENCEPHALOPATHY	2	DEBRIDEMENT AND EXPLORATION	2				2					1												2										1		1				1		1		1
304	Other	K/C/O VASCULAR DEMENTIC WITH K/C/O ISCHEMIC CARDIOVASCULAR ARREST WITH HYPERTENSION	1		1	2017-09-19	2	PNEUMONIA WITH K/C/O VASCULAR DEMENTIC WITH PREVIOUS ISCHEMIC CARDIOVASCULAR ARREST	2
305	Other	ACUTE EXACERBATION OF CHRONIC OBSTRUCTIVE PULMONARY DISEASE WITH PNEUMONIA WITH K/C/O DIABETES MELLITUS	1		2				2
306	Other	ACUTE EXACERBATION CHRONIC OBSTRUCTIVE PULMONARY DISEASE WITH COR PULMONTE WITH DIABETES MELLITUS	1		2				2
307	Other	HYPEROSMOLAN HYPERGLYCEMIC STATE K/C/O HEPATIC ENCEPHALOPATHY II WITH CHRONIC LIVER DISEASE, HYPERTENSION	1		2				2
308	Other	ACUTE PANCREATITIS WITH UPPER GASTROINTESTINAL BLEED	1		2				2
309	Sepsis		1		2				1	2017-10-10	2	2	MULTIPLE ORGAN DYSFUNCTION SYNDROME ? SEPSIS WITH HEPATIC FAILURE WITH CHOLELITHIASIS WITH HERNIA OF LUMBE DISC LUMBAR 5TH - SACRAL 1ST
310	Other	SMALL AIRWAY DISEASE WITH B/L BRONCHIECTASIS WITH COR PULMONLE WITH RIGHT LOWER LOBE PNEUMONIA	1		2				1	2017-10-10	2	2	ACUTE UNDIFFERENTIED FEVER WITH ? CONGESTIVE HEART FAILURE
311	Other	ANTEROSEPTAL ST SEGMENT ELEVATION MYOCARDIAL INFARCTION	1		2				2
312	Other	ACUTE EXACERBATION OF CHRONIC OBSTRUCTIVE PULMONARY DISEASE WITH CORPULMONALE WITH PNEUMONIA WITH HYPERKALEMIA WITH CONGESTIVE CARDIAC FAILURE WITH K/C/O HYPERTENSION AND DIABETES MELLITUS	1		2				2
313	Other	RAPIDLY PROGRESSING PARAPNEUMONIC EFFUSION (LEFT SIDED)(LEFT UPPER LOBE COLLAPSE)	1		2				1	2017-10-11	3	2	PNEUMONIA
314	Other	ORGANOPHOSPHATE POISONING (HYPERMETHRINE + CHLOROPYRIPHOS)	1		2				2
315	Other	ABDOMINAL TUBERCULOSIS CPR STATUS	1		2				1	2017-10-06	1	1		1						2		2				2		2						2		2						1		1		1
316	Other	ACUTE EXACERBATION OF CHRONIC OBSTRUCTIVE PULMONARY DISEASES WITH CONGESTIVE CARDIAC FAILURE WITH PNEUMONIA AND K/C/O POST RADICAL CYSTECTOMY WITH ILEAL CONDUCT PLACEMENT	1		2				2
317	Other	STATUS EPILEPTICUS	1		2				2
318	Other	DECOMPENSATED CHRONIC LIVER DISEASES WITH HEPATIC ENCEPHALOPATHY GRADE III WITH ADS WITH ALCOHOLIC WITHDRAWAL SYNDROME WITH NECROTISING FASCITIS	1		2				1	2017-10-08	2	1
319	Other	ORGANOPHOSPHATE POISONING WITH ASPIRATION PNEUMONIA	1		2				2
320	Other	TONSILITIS WITH BILATERAL PNEUMONIA WITH SEPSIS	1		2				2
321	Other	ARTERIAL FIBRILLATION WITH FAST VENTRICULAR RATE WITH K/C/O CORONARY ARTERIAL DISEASE	1		2				1	2017-09-17	1	2	PNEUMONIA WITH BILATERAL PLEURAL EFFUSION
322	Other	UPPER GASTROINTESTINAL BLEEDING WITH ALCOHOL WITHDRAWAL SYNDROME	1		2				2
323	Other	UPPER GASTROINTESTINAL BLEEDING 2 DEGREE TO VARICEAL BLEED	1		2				2
324	Other	ACUTE SEVERE BRONCHIAL ASTHMA	1		2				2
325	Other	TETANUS (LOCALIZED)	1		2				2
326	Other	DECOMPENSATED CHRONIC LIVER DISEASE WITH HEPATIC ENCEPHALOPATHY GRADE 4 COAGULOPATHY	1		2				2
327	Other	RIGHT LUNG ABSCESS WITH PNEUMONIA WITH DIABETIC MELLITUS WITH PULMONARY TUBERCULOSIS	1		2				2
328	Other	BRONCHIAL ASTHMA WITH SLEEP APNEA	1		2				2
329	Other	RIGHT SIDED PYOTHORAX WITH LING ABSCESS	1		2				2
330	Other	PNEUMONIA IN SHOCK WITH POST ENCEPHALITIS	1		2				2
331	Other	ALCOHOL WITHDRAWL SYNDROME WITH ? HEPATITIS	1		2				1	2017-11-05	1	1
332	Other	CHRONIC LIVER DISEASE WITH SEPTIC SHOCK WITH HEPATIC ENCEPALOPATHY	1		2				2
333	Other	DEPRESSION WITH CATATONIA WITH ASPIRATION PNEUMONIA	1		2				2
334	Other	PANCYTOPENIA WITH ? DISSEMINATED TUBERCULOSIS	1		2				2
335	Other	ISCHEMIC CEREBROVASCULAR ACCIDENT WITH ASPIRATION PNEUMONIA	1		2				2
336	Other	UPPER GASTROINTESTINAL BLEED 2ND DEGREE TO VARICES 2ND DEGREE WITH CHRONIC LIVER DISEASE	1		2				2
337	Other	ORGANOPHOSPHATE POISONING	1		2				2
338	Other	ACUTE EXACERBATION OF CHRONIC OBSTRUCTIVE PULMONARY DISEASE WITH MYOCARDIAL INFARCTION			2				2
339	Other	CHRONIC LIVER ISEASE WITH PORTAL HYPERTENSION WITH SPONTANEOUS BACTERIAL PERITONITIS			2				2
340	Other	ACUTE EXACERBATION OF CHRONIC OBSTRUCTIVE PULMONARY DISEASE WITH BILATERAL PNEUMONIA	1		2				9
341	Other	DIABETIC MELLITUS WITH PNEUMONIA IN SEPTIC SHOCK	1		2				2
342	Other	SEPTIC SHOCK WITH PNEUMONIA			2				2
343	Other	ACUTE EXACERBATION CHRONIC OBSTRUCTIVE PULMONARY DISEASE WITH DIABETIC MELLITUS WITH HYPERTENSION	1		1	2017-11-13	1		2
344	Other	KNOWN CASE OF HYPERTENSION WITH HYPER OSMOLAR NON KETONIC SYNDROME	1		2				1	2017-09-17	2	2	MIGRANE
345	Other	DIABETIC KETOACIDOSIS WITH KNOWN CASE OF HANSEN'S DISEASE WITH TYPE 2 LEPRE REACTION	1		2				2
346	Other	PULMONARY EDEMA WITH DIABETIC NEPHROPATHY WITH METABOLIC ACIDOSIS WITH OLD INFERIOR WALL MYOCARDIAL INFRACTION WITH CONGESTIVE HEART FAILURE	1		2				2
347	Other	EXPLORATORY LAPARATOMY WITH TOTAL ABDOMINAL HYSTERECTOMY WITH BILATERAL SALPINGO-OOPHORECTOMY OMENTAL BIOPSY WITH DJ STENT INSITU	2	EXPLORATORY LAPARATOMY WITH TOTAL ABDOMINAL HYSTERECTOMY WITH BILATERAL SALPINGO-OOPHORECTOMY OMENTAL BIOPSY WITH DJ STENT INSITU(PARTIAL UTERIC TRANSSECTION(RIGHT) AND REPAIR	2				2
348	Other	ATRIAL FIBRILLATION WITH FELINE VIRAL RHINOTRACHEITIS WITH K/C/O CHRONIC OBSTRUCTIVE PULMONARY DISEASES	1		2				2
349	Other	ISCHEMIC CARDIOMYOPATHY WITH VENTRICULAR TRACHYCARDIA WITH CARDIOGENIC SCHOCK	1		9				2
350	Other	HYPERTENSIVE EMERGENCY	1		2				1	2016-01-16	1	1	UNCONTROLLED DIABETES MELLITUS AND HYPERTENSTION
351	Other	EMERGENCY LOWER SEGMENT CESARIAN SECTION FOR ANTEPARTUM ECLAPSIA PRIMI @ 32WEEK	3	EMERGENCY LOWER SEGMENT CESARIAN SECTION FOR ANTEPARTUM ECLAPSIA	2				1	2017-09-14	2	2	ACUTE GASTROENTERITIS, PRIMIGRAVIDA 18+6 WEEK OF GESTATION
352	Sepsis		1		1	2017-11-21	2	ACUTE EXACERBATION OF CHRONIC OBSTRUCTIVE PULMONARY DISEASE WITH COR PULMONALE WITH CONGESTIVE CARDIAC FAILURE WITH ACUTE KIDNEY INJURY WITH TYPE II RESPIRATORY FAILURE	2
353	Other	KNOWN CASE OF DILATED CARDIOMYOPATHY WITH MYOCARDIAL INFRACTION WITH PNEUMONIA	1		2				2
354	Other	SHOCK WITH ACUTE EXACERBATION OF CHRONIC OBSTRUCTIVE PULMONARY DISEASE WITH HYPERTENSION WITH DIABETES MELLITUS WITH LEFT SIDED MASSIVE EFFUSION	1		2				2
355	Other	BILATERAL PNEUMONIA	1		2				2
356	Other	ACUTE EXACERBATION OF CHRONIC OBSTRUCTIVE PULMONARY DISEASE WITH CONGESTIVE CARDIAC FAILURE	1		2				2
357	Other	HYPERTENSIVE URGENCY	1	POLYCYTHEMIA	2				2
358	Other	ABDOMINAL SEPSIS ? ISCHEMIC COLITIS	1		2				2
359	Other	ORGANO PHOSPHATE POISONING	1		2				2
360	Other	CHRONIC KIDNEY DISEASE WITH HYPOTENSION WITH DIABETIC MELLITUS WITH TYPE II RESPIRATORY FAILURE	1		2				2
361	Other	DIABETIC KETOACIDOSIS WITH PNEUMONIA WITH K/C/O HYPOTHYRODISM WITH DIABETIC MELLITUS	1		2				2
362	Other	BRONCHIAL ASTHMA WITH ? BROCHIECTASIS ? EMPHYSEMA	1		2				2
363	Other	POSTPARTUM SEPSIS WITH UROSEPSIS	1		2				1	2017-12-21	2	1
364	Other	CHRONIC LIVER DISEASE WITH UPPER GASTRO INTESTINAL BLEEDING WITH HEPATIC ENCEPHALOPATHY	1		2				2
365	Other	ACUTE PANCREATITIS WITH K/C/O DILATED CARDIOMYOPATHY WITH ACUTE KIDNEY INJURY	3	ILEOSTOMY	2				2
366	Other	COMBINED PULMONARY FIBROSIS WITH EMPHYSEMA	1		2				2
367	Other	TAKAYASU ARTERITIS WITH ACUTE CARDIOGENIC WITH PULMONARY EDEMA	1		1	2017-10-21	1		1	2017-10-29	2	1
368	Other	HEMOPTYSIS UNDER EVALUATION	1		2				2
369	Other	SICKLE CELL ANEMIA WITH SICKLE CELL CRISIS	1		2				1	2017-12-31	2	1
370	Other	DIABETIC KETO ACIDOSIS WITH RIGHT LOBAR PNEUMONIA WITH PULMONARY TUBERCULOSIS(DEFAULTER) WITH SEPTIC SHOCK	1		2				2
371	Other	ACUTE EXACERBATION OF CHRONIC OBSTRUCTIVE PULMONARY DISEASE WITH COR PULMONALE	1		1	2017-12-04	1		2
372	Other	ORGANO PHOSPHATE POISONING	1		2				2
373	Other	ACUTE EXACERBATION OF CHRONIC OBSTRUCTIVE PULMONARY DISEASES	1		2				2
374	Other	ORGANO PHOSPHATE POISONING WITH ? ASPIRATION PNEUMONIA	1		2				2
375	Other	STATUS EPILEPTICUS WITH DIABETIC KETO ACIDOSIS	1		2				2
376	Other	BILATERAL PNEUMONIA WITH INFLUENZA	1		2				1	2018-01-11	2	1
377	Other	ACUTE EXACERBATION CHRONIC OBSTRUCTIVE PULMONARY DISEASE WITH LOWER ZONE PNEUMONIA WITH ALCOHOLIC LIVER DISEASE WITH TYPE 2 RESPIRATORY FAILURE	1		2				2
378	Other	PROGRESSIVE TYPE 2 RESPIRATORY FAILURE	1		2				2
379	Other	UNCONTROLLED DIABETIC MELLITUS WITH HYPEROSMOLAR HYPERGLYCEMIA WITH HYPOTHERMIA	1		2				2
380	Other	ACUTE CHRONIC OBSTRUCTIVE PULMONARY DISEASE WITH COR PULMONALE WITH DIABETIC MELLITUS WITH HYPERTENSION WITH CHRONIC KIDNEY DISEASE	1		2				2
381	Other	ALCOHOLIC LIVER DISEASE WITH SEPTIC SHOCK WITH PULMONARY TUBERCULOSIS	1		2				2
382	Other	?MENINGITIS	1		2				1	2018-01-18	1	2	SEPSIS ? CAUSE WITH ACUTE KIDNEY DISEASE WITH HEPATITIS
383	Other	ACUTE EXACERBATION OF CHRONIC OBSTRUCTIVE PULMONARY DISEASE WITH TYPE 2 RESPIRATORY FAILURE	1		2				2
384	Other	DIABETIC KETOACIDOSIS	1		2				2
385	Other	THYROID STORM	1		2				2
386	Other	TUBBERCULOSIS LYMPHADIRITIS WITH RIGHT PARA PNEUMONIC EFFUSION WITH ? MULTI DRUG RESISTANCE DISSIMINATED TUBERCULOSIS WITH ? LYMPHOMA	1		2				2
387	Other	SEPTIC SHOCK WITH POST PARTUM PSYCHOSIS	1		2				1	2018-01-05	1	2	NORMAL DELIVERY
388	Other	HOSPITAL ACQUIRED PNEUMONIA WITH GASTRIC OUTLET OBSTRUCTION TO STOMACH CANCER METS TO LEVER WITH CHRONIC OBSTRUCTIVE PULMONARY DISEASE	2	EXPLORATORY LAPAROSCOPY WITH PALLIATIVE GASTRO JEJUNOSTOMY	2				2
389	Other	ACUTE CARDIOGENIC WITH PULMONARY EDEMA DUE TO ISCHEMIC CARDIOMYOPATHY	1		2				2
390	Other	LEFT LOWER LIMB DEEP VEIN THROMBOSIS WITH DIABETIC MELLITUS WITH HYPERTENSION WITH ACUTE KIDNEY INJURY WITH HYPOGLYCEMIA KNOWN CASE OF CHRONIC OBSTRUCTIVE PULMONARY DISEASE	1		1	2017-10-13	2	ACUTE EXACERBATION OF CHRONIC OBSTRUCTIVE PULMONARY DISEASE WITH DIABETIC MELLITUS WITH HYPERTENSION WITH ACUTE KIDNEY INJURY	2
391	Other	PNEUMONIA WITH SEPSIS	1		2				2
392	Other	VARICES BLEED WITH KNOWN CASE OF CHRONIC LIVER DISEASE( ALCOHOL RELATED) WITH KNOWN CASE OF TYPE 2 DIABETIC MELLITUS(UNDER INSULIN)	1		2				1	2016-12-16	2	2	UPPER GASTROINTESTINAL BLEED
393	Other	WARFARIN INDUCED COAGULOPATHY WITH RECURRENT PYELONEPHRITIS WITH KNOWN CASE OF DISTAL DEEP VEIN THROMBOSIS WITH HEPATITIS B	1		1	2017-11-24	2	RIGHT SIDED PYELONEPHRITIS WITH KNOWN CASE OF DISTAL DEEP VEIN THROMBOSIS WITH HEPATITIS B	2
394	Other	GUILLAIN BARRE SYNDROME			2				1	2018-01-22	2	1
395	Other	DIABETIC KETOACIDOSIS WITH PNEUMONIA WITH KNOWN CASE OF DIABETIC ACIDOSIS	1		2				2
396	Other	DIABETIC KETOACIDOSIS WITH KNOWN CASE OF DIABETIC MELLITUS TYPE 2 WITH URINARY TRACT INFECTION	1		2				2
397	Other	AE COPD WITH PNEUMONIA WITH ACUTE KIDNEY INJURY	1		2				2
398	Other	PNEUMONIA WITH CHRONIC KIDNEY DISEASES WITH DIABETES MELLITUS WITH HYPERTENSION	1
399	Other	ILD EXACERATION WITH RA	1		1	2018-01-16	2	METHOTREXATE INDUCED,PANCYTOPENIA WITH HYPERTENSION WITH ILD
400	Other	CHRONIC KIDNEY DISEASE WITH ? MENINGITIS WITH SEPTIC SHOCK	1		1	2018-02-04	1		2
401	Other	SUPRAVENTRICULAR TACHYCARDIA	1		2				2
402	Other	SYMPTOMATIC BRADYCARDIA WITH CARDIAC SYNCOPE	1		1	2018-01-03	2	SPONTANEOUS BACTERIAL PERITONITIS WITH ACUTE KIDNEY INJURY WITH CHRONIC LIVER DISEASE WITH HYPERTENSION WITH ATRIAL FIBRILLATION (RATE CONTROLLED)	2
403	Other	ACUTE EXACERBATION OF CHRONIC OBSTRUCTIVE PULMONARY DISEASE WITH TYPE II RESPIRATORY FAILURE	1		1	2018-01-30	2	ACUTE EXACERBATION OF CHRONIC OBSTRUCTIVE PULMONARY DISEASE WITH PNEUMONIA	2
404	Other	ACUTE EXACERBATION OF BRONCHIAL ASTHMA WITH CORPULMONALE WITH TYPE II RESPIRATORY FAILURE	1		2				1	2018-02-03	2	1
405	Other	RIGHT THIGH DEEP VEIN THROMBOSIS WITH PNEUMONIA AND IV DRUG ABUSER	1		2				2
406	Other	BILATERAL PNEUMONIA WITH BILATERAL EFFUSION R/O PULMONARY TUBERCULOSIS	1		2				2
407	Other	ISCHEMIC HEART DISEASE WITH WELHAM'S SYNDROME	1		2				2
408	Other	UPPER GASTROINTESTINAL BLEEDING WITH ? SEPSIS	1		2				2
409	Other	ACUTE EXACERBATION OF CHRONIC OBSTRUCTION PULMONARY DISEASE WITH ATRIAL FIBRILLATION	1		2				2
410	Other	? OBSTRUCTIVE SLEEP APNEA WITH ACUTE EXACERBATION OF HEART FAILURE K/C/O CHRONIC OBSTRUCTIVE PULMONARY DISEASE WITH HYPERTENSION WITH DIABETES MELLITUS	1		2				2
411	Other	EMERGENCY APPENDECTOMY FOR APPENDICULAR PERFORATION WITH CHRONIC OBSTRUCTIVE PULMONARY DISEASE WITH TYPE II RESPIRATORY FAILURE	3		2				2
412	Other	UPPER GASTROINTESTINAL BLEED WITH METABOLIC ACIDOSIS WITH CHRONIC KIDNEY DISEASE STAGE IV	1		2				2
413	Other	LEFT SIDED HEMORRHAGIC CEREBRAL VASCULAR ACCIDENT (LEFT> RIGHT SIDED HEMIPERESIS)	1		2				2
414	Other	ACUTE EXACERBATION OF BRONCHIAL ASTHMA WITH TYPE II RESPIRATORY FAILURE	1		1	2018-02-08	2	ACUTE EXACERBATION OF CHRONIC OBSTRUCTIVE PULMONARY DISEASE WITH HYPONATREMIA	2
415	Other	PNEUMONIA WITH K/C/O DIABETES MELLITUS WITH HYPERTENSION WITH HEART BLOCK WITH PACEMAKER	1		2				2
416	Other	ASPERGINOSIS WITH DIABETES MELLITUS WITH NEPHROPATHY	1		1	2018-02-07	2	TYPE II DIABETES MELLITUS WITH DIABETIC NEPHROPATHY WITH DIABETIC RETINOPATHY	2
417	Other	BRONCHOPNEUMONIA R/O TUBERCULOSIS	1		2				1	2018-02-15	3	2	UPPER GASTROINTESTINAL BLEEDING DUE TO PERIPHERAL VASCULAR DISEASES/ CHRONIC LIVER DISEASES
418	Other	SPUTUM POSITIVE PULMONARY TUBERCULOSIS WITH ? CRYPTOGANIC ORGANIZING PNEUMONIA WITH SYNDROME OF INAPPROPRIATE ANTIDIURETIC HORMONE SECRETION	1		2				1	2018-02-06	2	1
419	Other	BILATERAL PNEUMONIA WITH ? SEPTIC SHOCK	1		2				2
420	Other	CONGESTIVE CARDIAC FAILURE WITH HYPOVOLEMIC SHOCK WITH POST TUBERCULOSIS FIBROSIS	1		1	2018-01-28	2	POST TUBERCULOSIS FIBROSIS	2
421	Other	SEVER HYPONATREMIA WITH DIABETES MELLITUS TYPE II WITH CHRONIC ILLNESS MYOPATHY	1		2				2
422	Other	HANGING	1		2				2
423	Other	ACUTE EXACERBATION OF CHRONIC OBSTRUCTIVE PULMONARY DISEASE WITH CONGESTIVE CARDIAC FAILURE	1		2				2
424	Other	CYPERMETHRIN POISIONING	1		2				2
425	Other	ACUTE EXACERBATION OF CHRONIC OBSTRUCTIVE PULMONARY DISEASE WITH COAGULOPATHY WITH RENAL IMPAIRMENT WITH LEFT PNEUMOTHORAX	1		2				2					1																						3						1		2		1
426	Other	PNEUMONIA WITH TYPE II RESPIRATORY FAILURE K/C/O CHRONIC OBSTRUCTIVE PULMONARY DISEASE ? PULMONARY TUBERCULOSIS	1		2				2
427	Other	BRONCHO PNEUMONIA WITH INTERSTITIAL LUNG DISEASE WITH PULMONARY TUBERCULOSIS	1		2				2
428	Other	BILATERAL PNEUMONIA WITH ACUTE EXACERBATION OF CHRONIC OBSTRUCTIVE PULMONARY DISEASE WITH HYPERTENSION WITH K/C/O ISCHEMIC HEART DISEASE	1		2				2
429	Other	UREMIC ENCEPHALOPATHYY WITH HOSPITAL ACQUIRED PNEUMONIA WITH HYPOTHYROIDISM WITH ACUTE KIDNEY INJURY WITH THROMBOCYTOPENIA	1		1	2018-02-03	2	ALCOHOL WITHDRAWAL WITH THROMBOCYTOPENIA WITH ACUTE KIDNEY INJURY ? WITH K/C/O HYPOTHYRODISM	2					1						2												2		1		2						2
430	Other	ACUTE GASTROENTERITIS WITH PNEUMONIA WITH ? CEREBROVASCULAR ACCIDENT WITH DIABETES MELLITUS WITH HYPERTENSION WITH HYPOTHYROIDISM	1		2				2
431	Other	UNSTABLE ANGINA WITH HEART FAILURE	1		2				1	2017-08-18	2	2	ACCELERATED HYPERTENSION /MILD MENTAL RETARDATION
432	Other	UPPER GASTROINTESTINAL BLEED 2° ?GASTRIC ULCER	1		2				1	2018-03-04	2	2	ARTHRITS WITH ASPERGILLOMA WITH OLD PULMONARY TUBERCULOSIS
433	Other	POST TUBERCULOSIS FIBROSIS WITH CORPULMONALE WITH TYPE II RESPIRATORY FAILURE WITH DIABETES MELLITUS	1		2				2
434	Other	CEREBROVASCULAR ACCIDENT WITH LEFT SIDED HEMIPARESIS	1		2				1	2018-03-08	2	1
435	Other	EMERGENCY LOWER SEGMENT CESARIAN SECTION FOR PRIMI AT 37+3 WEEK OF GESTATION WITH SEVER PRE ECLAMPSIA WITH UNFAVORABLE CERVIX	3		2				2
436	Other	ACUTE EXACERBATION OF CHRONIC OBSTRUCTIVE PULMONARY DISEASE WITH TYPE II RESPIRATORY FAILURE WITH TYPE II DIABETES MELLITUS WITH ACUTE KIDNEY INJURY	1		2				1	2018-03-15	2	1
437	Other	BILATERAL PNEUMONIA WITH ?PULMONARY TUBERCULOSIS	1		2				2
438	Other	PUERPERAL PYREXIA WITH LEFT LOBAR PNEUMONIA WITH SEPSIS WITH ACUTE KIDNEY INJURY WITH METABOLIC ACIDOSIS WITH URINARY TRACT INFECTIONS	1		2				2
[truncated: 43 more columns]

## Sheet: Physiological Function Review
StudyNo	Temp	HeartRate	SBP	DBP	Mean arteialpressure	Dobutamine	Dopamine	Noradrenaline	Adrenaline	RespRate	Fluid input in 24 hrs	Urine output in 24 hours	FiO2	pH (7.35 -7.45)	PaO2	HCO3 (22 - 28)	A_agradient	PaCO2 (38 - 42)	WBC (4.5 - 11)	Neutro(40 - 80)	Lympho(28 - 55)	HCT 45-50	HB(12 - 15)	RBC( 4 - 6)	PLT( 150 - 450)	Creatinine (0.8 - 1.3)	Urea (13 - 45)	Na (135 - 145)	K (3.5 - 5)	Glucose (70 - 11)	TotalBili (0.2 - 1.2)	Albumin(3.80 - 5)
1	98	90	130	80	96.6	2	No	No	No	22	2700	3200							16.8	90	10	36			238	0.7	11			38
2	96.6	106	120	70	86.6	2	No	No	No	20	1050	950	28	7.32	65	18.8	48.1	37.2	15.3	82	16	48	13.2		222	1.8	66	138	3.9	153
3	97.8	100	90	50	63.33	2	No	>0.25	No	28	2400	1900	60	7.19	147	25.8	122	69.8	21.1	95	5	54	18.3		102	2.1	102	136	6.5	73	0.8	2.8
4	97	96	134	48	86	2	No	No	No	18	4192	1270	28	7.48	103	24.8	19	33.6	9.6	90	10	36	11.8	4	203	0.6	28	135	4.2	135	2.4
5	97	98	120	80	93.33	2	No	No	No	20	2433	1920	80	7.38	85	25.6	17.8	44.1	13.7	84	10	47	15.5	5.4	180	1.4	25	143	4.5	379	0.3	2.5
6	98	130	82	53	57	2	No	>0.25	No	20	4206	1050	37	7.39	21	17.4	148	29.6	21.5	84	14	19			123	1.2	46	143	3.9	92	1.35	2.3
7	98.3	108	160	110	126	2	No	No	No	22	2040	1000	60	7.15	179	24.8	17.8	74.8	10.6	90	10	46			108	1.2	89	134	6.8
8	97	118	140	86	109	2	No	No	No	26	1900	1700	29	7.44	56	17.9	74.1	26.8	10.7	91	9	48			153	0.5	19	134	4.3		1.7	5.2
9	96.6	128	150	88	110	1	No	No	No	38	2403	950	100	7.36	187	13.9	14.1	25	18.7	60	26	33	10.7		249	1.6	84	133	5.6	405
10	97.6	90	124	74	90.6	2	No	No	No	22	1200	925	37	7.42	58	16.1	14.9	25.4	25.2	97	3	36	13.5		50	1	59	112	3.1	67		3.1
11	96.2	88	96	55	68.6	2	No	>0.25	No	22	2188	4200							15.2	80	18	30	10.1		123	3.2		117	4	73	1.7	2.8
12	96.9	105	115	81	92.3	2	No	No	No	16	2032	4600	29	7.36	86	37.2	13	54.2	10.1	92	58	42			142	0.5	15	124	3.1	50	2.9	4.2
13	98	77	98	71	80	2	No	> 0.1	No	22	3514	2750	28	7.4	61	21.5	14.9	35.7	24.5	90	10	44	14.9		236	1.2	36	134	4.1	94
14	98	105	139	84	102.3	2	No	No	No	22	4120	3900							11.4	90	8	27			182	0.7	83	133	4.5	151	2.5	4.1
15	97	90	100	70	80	2	No	>0.25	No	20	2572	950	21	7.56	121	30.8	14.5	34	8.4	90	10	26			110	0.3	17	132	3.2	66
16	98	96	110	60	76.6	2	No	No	No	22	926	750	34	7.27	100	31	12.2	69	10.4	91	9	52			238	0.5	21	132	6.4	90	1.6	3.9
17	98.2	92	117	84	93	2	No	No	No	16	3262	700	40	7.46	125	21.5	8.4	30.7	9.8	80	17	37			219	0.6	33	142	3.3	87
18	97.6	68	136	75	96	2	No	No	No	18	2671	1600							8.2	53	44	41			261	1		136	4	100
19	97	86	94	60	76	1	No	No	No	22	2730	1100							12.6	60	40	42			338	2	103	133	3.2	170
20	100	88	112	60	72	2	No	No	No	19	2070	1700	21	7.39	184	20	8.4	34.2	15.8	93	7	48	15.8		298	0.9	41	140	5	26
21	96.6	113	85	50	58	2	No	>0.25	No	20			90	6.97	43	6.3	10.9	29	9.8	95	5	27			219	3.6	76	129	2.7	87
22	97.6	90	129	60	84	2	No	No	No	30	3600	3000							12	80	20	3.6	12.1	3.6	112	0.8	87	149	3.1	87	3.5	1.1
23	97.8	108	156	82	114	2	No	No	No	30	2308	1050	37	7.43	53	21.5	17.6	33.3	5.1	90	10	30	10.1		60	0.6	52	138	4.3	136
24	97.7	80	93	56	66	2	No	>0.25	No	24	2362	1300	37	7.38	81	18.9	14.7	32.8	41.3	95	5	45			271	0.8	16	132	3.7	64
25	97	85	101	68	84	2	No	No	No	16	2762	1250	45	7.44	64	30.8	15.5	46.2	14.2	95	5	50			179	0.6	29	138	4.1	123
26	98	90	122	64	85	2	No	No	No	19	3050	2130	50	7.38	226	17.7	18.3	30.5	30.4			32				0.8	50	127	4.3	196	0.7	2
27	101.8	116	89	50	66	2	No	No	No	24	4013	1000	80	7.35	41	19.5	9.2	36.4	5.7	93	7	40			279	0.8	36	145	3.5	39
28	99	80	165	82	131	2	No	No	No	24	3345	900	21	7.34	59	15.1	16.2	29.1	13.4	88	10	29	9.9		128	0.9	82	126	4.8
29	97	108	171	74	126	2	No	No	No	32	2408	1850	33	7.26	98	20.6	9.2	48	12.7	75	20		11.1		288	1.3	43	136	4.7	200
30	98	72	96	63	70	2	No	No	No	20	3846	4400	36	7.34	125	28.4	15.5	54.1	17	82	16		17.5	5.95	170	1	48	128	4.2	193
31	97	101	116	85	93	2	No	No	No	27	2331	1500	37	7.25	87	20.1	12.4	47.8	5.8	95	5	34			182	2.2	159	140	4.3	117
32	96.8	110	159	97	112	2	No	No	No	22	1985	1200	33	7.37	36	37.7	12.8	67.6	7.2	84	16	52			132	0.7	64	131	6.3	108
33	97.6	92	119	82	94	2	No	No	No	32	2782	700							14.7	85	15	42			176	1.6	86	133	4.3	279
34	98	100	112	51	91	2	No	No	No	16	1980	900	25	7.2	44	23.6	18.7	84.5	6.4	67	30	46	12.6	5	158	0.6	28	134	5.3	109
35	98	108	79	55	61	2	No	>0.25	No	22	3497	2500	25	7.44	93	19.7	6.5	29.5	1.8	77	22	22	7	2.7	140	0.6	13	134	4.4	127		1.8
36	98	120	120	80	93.3	2	No	No	No	20	4283	1150	60	7.37	70	18.8	11.3	33.4	15.9	90	8	47	11.9	4.1	139	0.5	12	145	3.9	151	5.7	1.9
37	97	60	115	64	82	2	No	No	No	26	2508	450	37	7.32	187	57.3	15.1	113.9	4	97	3	39	13.4	4.6	190	0.6	35	145	3.5	220
38	97.6	74	109	81	92	2	No	>0.25	No	16	1484	3580	40	7.24	71	15.8	10.3	38.4	11.4	83	17	30	9.9	3.7	135	1.1	91	139	3.9	114	2.1	2.6
39	97	130	84	63	69	2	No	No	No	12	2860	1300	40	7.33	75	11.5	8.4	22.2	22.8	2	95	28			251	0.3	27	132	3.6	224	1.9	1.5
40	100.6	104	90	50	63.3	2	No	No	No	24	4081	1350	33	6.95	29	14.5	5.7	69.3	19	95	5	23	7.1	3.2	327	0.6	15	127	4.6	66	1
41	99	116	108	62	72	2	No	No	No	48	2657	880	80	7.03	98	6.1	7.1	24.6	17.7	70	28	15	6.2		60	2.7	152	144	5.7		10.7	2.6
42	97	94	114	68	93	2	No	No	No	18	3279	3750	40	7.28	324	27.3	16.2	60.5	14.4	88	12	58			178	2.3	58	150	6.1	122
43	98.2	98	117	69	84	2	No	No	No	16	2726	3000	40	7.39	95	26.6	20.8	45.1	17.2	70	28	44			173	0.5	19	143	4.7	277
44	97	120	101	85	78	2	No	>0.25	No	26	3915	1800	41	7.42	78	14.5	12	23.8	26.3	89	11	35			90	1.1	80	143	3.5	201	4.7	1.7
45	97.4	84	106	47	97	2	No	No	No	18	2108	1700	29	7.25	46	28.4	15.1	66.8	17.2	78	22	37			239	2.5	101	128	4.8		2.5	2.8
46	97	80	156	100	118.7	2	No	> 0.1	No	22	3983	4200	21	7.33	82	10.7	14.1	20.7	11.6	90	10	42			236	0.8	40	143	3.8	124
47	98	85	163	84	114	2	No	No	No	20	2435	2700	60	7.18	100	41.9	18.3	118	7.3	73	25	45			228	0.8	58	141	4.6	1
48	97	84	106	69	82	2	No	No	No	36	1677	6050	60	7.52	74	22.2	8.2	27.5	5	75	25	17			438	0.5	8	140	2.9	101	1	2.8
49	97.2	115	143	90	107	2	No	No	No	24	2620	2800							16.8	90	10	40			223	0.5	16	144	3.4	97	0.9
50	98	100	99	62	78	2	No	No	>0.25	29	5107	950	60	7.32	96	15.8	10.9	31.9	31	93	7	29			464	0.6	43	144	4.8	161	11.9	2.4
51	97	114	115	81	91	1	No	No	No	16	950	950							7.5	74	24	31			218	1.9	49	139	4.6	84	1.2	3.2
52	97.1	98	110	70	83.3	2	No	No	No	24	3428	2550	37	7.22	64	26.1	18.7	66.3	12.4	86	14	55			128	2.7		128	5.3	113
53	98	101	115	85	83.3	2	No	No	No	25	3088	2450	21	7.51	101	14.5	8.8	18.1	12.1	87	10	41			166	0.9	12	140	3.6	88	0.7	4.6
54	98.6	80	177	79	133	2	No	No	No	20	3920	2980	29	7.55	82	32.3	18.5	37.1	7	87	12	31	6.9		181	0.7	45	138	2.7	169	4.9	2.9
55	100.6	124	111	76	95	2	> 5	No	No	30	3666.5	2850	25	7.49	63	23.2	12	30.9	11.8	89	9	35	10.6		137	0.6	13	125	2.3	212	6.9	2.1
56	97	88	124	78	91	2	No	No	No	28	3397	1200	80	7.14	99	24.9	8.2	77.5	4	86	14	42			145	0.7	45	140	4.8	145	2.1	2.4
57	99	126	125	62	80	2	No	No	No	24	1670	1060	80	7.14	96	16.9	15.5	51.6	13.8	68	27	35	11.5	3.9		10.3	119	135	4.2	256	0.8	2.9
58	100.8	115	100	60	73.3	2	No	No	No	32	1690	1150	29	7.55	59	15	15.5	17.1	4.2	1	14	12		1.2	62	0.7	29	146	3.2	130	1.2	3.8
59	97.8	100	119	72	94	2	No	No	No	18	2846	1250	50	7.17	207	35.5	17.2	101.7	15.3	90	10	49	15.3	5.71		1	40	144	5.2	138	1.3	3.3
60	99.2	110	110	70	123.33	2	No	No	No	22	3050	1850							23.3	96	14	20	7	2.1	218	0.6	12	143	2.9		0.9	2.2
61	98	80	100	76	85	2	No	No	No	22	2308	3650							17	50	44		19.1		161	0.6	24.8	139	4		3	3.3
62	98	88	169	94	114	2	No	No	No	30	1400	4650							10.1	87	13		11.2	32	138	6.7	142	134	2.7	135	6.5	3.1
63	96.1	80	102	53	63	2	No	No	No	26	2432	1090	37	7.32	105	36.2	16.2	71.7	5.2	89	10	36			156	0.6	26	136	4.6	115
64	97	88	160	93	127	2	No	No	No	28	2234	3100	25	7.44	77	19.9	17.2	30.1	8.6	72	21	43			170	0.9	24	140	4.3	117	1	3.9
65	98	126	93	49	65	2	No	No	No	32	4881	1900	33	7.43	60	15.4	7.3	23.4	6.2	82	18	27	9.8		120	0.3	13	132	3.2	152
66	96.6	123	110	60	76.7	2	No	No	No	30	1550	3850							22	84	16	40			207	1.2	87	133	5.1	119	2.5	2.9
67	97	78	120	70	86.7	2	No	No	No	24	3692	2500							13.3	93	7	33			302	1.2	28	141	4.8		1.7	2.9
68	102.8	130	110	70	83.3	2	No	>0.25	No	14	2672	900	60	7.34	93	15.9	10.9	30.1	9.8	88	12	42	14.4	4.5	55	1.5	68	135	3.9	209	11.6	2.7
69	100.3	112	100	66	75	2	No	No	No	34			37	7.29	107	3.8	15.1	8.1	3.6	67	33	27			199	1.5	63	126	5.2	87
70	97.3	92	169	107	140	2	No	No	No	20	3019	2250	33	7.24	88	34.6	13.2	83	14.6	90	10	38			228	1.8	120	135	4.6	138
71	97	112	114	68	80	2	No	No	No	14	4111	6200	40	7.43	114	23.1	9.6	35.2	24.2	74	26	31	9.4	3.9	519	0.8	15	141	4.2		1.4	2.6
72	96.8	144	80	60	66.66	2	No	> 0.1	No	22			29	7.49	87	14.1	12.4	18.7	4.4	88	12	28			60	2.7	19.9	123	5.9	98	4.9	2.7
73	98.6	98	120	70	86.66	2	No	No	No	22	3200	1800							10.3	78	20	21	6.4	2.3	132	0.5	19	144	2.7	118
74	97	118	110	60	76.66	2	No	No	No	13									10				5.9	2.16	12	4.5	127	137	5.3	105	1.8	2.5
75	100	152	103	62	74	2	> 5	>0.25	No	46			32	7.28	137	11.8	9.2	25.7	32.5	68	25	55	16.6		120	1.8	60	137	3.9	112	2.5	2
76	99.6	116	100	60	73.3	2	No	>0.25	No	122	6364	450	100	7.2	115	6.3	10.5	16.6	29.1	75	25	46	14.3	5.02	241	4.3	90	124	3.6	340	0.5
77	98	102	120	60	80	2	No	No	No	46			41	7.45	52	15.9	12.4	23.5	7.8	90	10	42			102	1.7	58	134	4.4	97
78	98.5	110	118	74	87	2	No	No	No	18	2489	3050	25	6.84	119	2.4	12.6	15.3	13.5	85	15	41	13.5	4.7	217	1.4	37	145	5.4	86	1.4
79	98	102	119	72	87.7	2	No	No	No	22	5116	3950	21	7.45	78	19.1	6.7	27.9	14.4	48	52	33			35		57	142	5	110	26	2
80	98	106	110	70	83.3	2	No	>0.25	No	24	3027	1550	40	7.24	112	13	17	31.7	18.1	93	7	28	9.7	2.8	172	1.5	64	135	4.1	185	1.7	1.9
81	98	28	90	40	56.66	2	No	> 0.1	No	20	3652	1800	45	7.41	40	17.2	10.1	28	3.3	65	35	12	4.1		45	0.3	20		4.5		1	3.7
82	97	98	110	70	83.3	2	No	No	No	18	1508	750	41	7.32	101	10.9	13	21.6	10.6	95	5	25	9.6	2.93	137	1.1	49	103	5.9		26.9	2.5
83	102	103	121	75	90.3	2	No	No	No	25	3140	1900	40	7.42	88	20.9	6.9	33.1	7.8	60	40	42			97	0.9	40	137	4.2		1.5	2.8
84	98.7	112	149	90	122	2	No	No	No	24	3860	2750							7.1	60	40	40			199	0.7	15	150	3.9		0.9	3.5
85	97	84	130	70	90	2	No	No	No	26	2308	3100	40	7.35	116	50.6	19.1	94.7	5.5	83	10	48	14.7	5.4	130	0.8	50	140	3.5	122	0.7	3.6
86	98	88	100	70	80	2	No	No	No	21	2135	1650							4.3			26	8.6	3.5	33	0.6	20	143	3.2		2	2.4
87	99.8	140	120	80	93.3	2	No	No	No	18	5730	9020	80	7.39	58	15.4	7.3	26.2	22.8	78	15	47	15.5		119	1.4	22	135	4.2	93	1.68	3.4
88	98	100	170	90	116.7	2	No	No	No	22	3118	5100	80	7.09	134	24.4	20.3	84.4	10.6	75	18	34	11.1	4.2	358	1.1	39	140	5.4
89	97	74	91	51	64.3	2	No	> 0.1	No	24	5063	2150	21	7.31	107	7.4	13	15.3	19.3	80	18	28			171	6.4	179	143	4.5	129	0.8	3
90	97	78	132	54	84	2	No	No	No	20	1608	1150	40	7.11	44	26.4	14.1	72.3	14.9	95	5	46	16.8		164	1.4	54	144	5.1	145	6.6	3
91	97	104	120	80	93.3	2	No	No	No	18			60	7.3	184	10.2	10.7	21.5	13.7	88	12	23	7.7	9.9	72	27.7	5.8	146	7.7	135
92	98.9	110	100	60	73.3	2	No	No	No	40	3412	2200	60	7.5	83	27.6	6.7	35.5	11.5	85	14	34	84	4	166	0.6	27	144	3.5		1.2	2.5
93	100.4	96	150	90	110	2	No	No	No	12	3967	2500	60	7.48	81	32.6	10.9	43.9	11.2	71	20	38	12.5	4.3	198	1.2	28	133	4.8	256	0.8	4.3
94	100.5	110	120	60	80	2	No	No	No	30	4412	2500	29	7.41	105	13.9	12	22.7	11	90	10	26	6.7	4.1	158	0.6	17	145	4	116	1	3.3
95	98	90	110	70	80.3	2	No	No	No	24			37	7.23	70	38.7	15.5	95.9	5.6			49	15.6		160	0.8	21	141	4		0.5	3.6
96	99.5	110	122	72	96	2	No	No	No	32	6972	1350							9.1	75	20	21	6.8	2.2	214			137	4.2		1.3
97	103.9	124	138	63	88	2	No	No	No	40									8.3	80	19	39			163	1	27	144	3.4	119	1.3	3.3
98	98	78	110	60	76.7	2	No	No	No	18	2034	2900	37	7.39	57	17.9	17.6	30.6	7.6	64	31	18	5.7	2.7	207	4.2	76	120	3.9		0.7	3.2
99	97	70	100	60	73.3	2	No	No	No	21			33	7.35	66	21.9	18.3	41	20	86	3	36			428	1.2	69	137	5.6	110
100	97	110	110	70	83.3	2	No	No	No	24	2921	4500	29	7.45	125	21.9	10.5	32.2	32.8	93	7	39	10.8			1.3	50	146	3.1	300	0.8	3.9
101	97.9	92	90	60	70	2	<= 5	No	No	20			29	7.44	71	15.8	16.2	23.6	19.2	89	9	38			110	1.9	37	135	3.8	116
102	98.2	78	110	60	76.7	2	No	No	No	16									8.9	70	27	23	7.4			0.91	61	139	4.8	151	2.09	3
103	97.6	90	110	60	76.7	2	No	No	No	24	2496	1550	29	7.34	30	31	18.3	59	7.2	79	21		15.1		170	1.1	30	142	4.9	148		4.3
104	100	116	109	69	82.3	2	No	No	No	26	2920	1850							14.7	86	14	34	11.9	40	272	1.1	16	147	4.4	94
105	98.2	96	130	76	94	2	No	No	No	15			100	7.51	92	30.2	19.1	38.3	14.3	86	11	40			171	1.3	32	136	2.9	128	0.7	3.3
106	98.2	102	120	70	86.7	2	No	No	No	24	2958	2130	37	7.36	77	21.2	16.8	38.9	19.7	88	10	43			226	0.6	0.4	130	4.2	174
107	99.6	112	110	50	70	2	No	No	No	20	2562	2550							15.3	68	30	23			130	1.05	81	138	4	160	1.87
108	98.6	96	110	60	76.7	2	No	No	No	22	2038	650	29	7.1	87	13.9	19.7	47.5	11.4	80	18	41	13.2	4.6	140	2	124	134	4.9	80	2.5	2.9
109	98.1	80	140	80	100	2	No	No	No	16	3443	510	50	7.34	67	27	18.9	51.6	5.9	90	10	24	8	2.8	90	1.7	25	139	5.7	158	1.1	2.8
110	97	115	110	50	70	2	No	No	No	26	2796	1100	50	7.21	70	27.8	22	71.6	8.7	90	8	37			157	2.3	157	140	5.3	209	0.7	3.4
111	98	102	100	60	73.3	2	No	No	No	22	5076	2400	37	7.29	176	37	6.9	80.5	19.8	95	5	38	12.6		278	0.7	20	137	3.8		1.37	2.7
112	98.4	110	70	40	50	2	No	>0.25	No	34	6942	930	40	7.35	117	9.8	6.1	18.3	10.6	78	20	29	9.5	3.2	98	1	58	151	4.1	120	3	2
113	98.4	104	110	70	83.3	2	No	>0.25	No	22	7389	300	21	7.26	85	10.3	7.5	85	14.5	88	10	35	12.6		135	4.39	85	133	2.9	124	0.9
114	99.2	124	102	69	80	2	No	No	No	14				7.33	233	35.1		69.3	25.1	85	15	43			207	1.2	48	153	2.7			2.6
115	98	102	90	60	70	2	No	No	No	20	8224	1000	40	7.29	26	14.8	7.3	31.7	3.9	65	35	27	9	3.1	118	0.5	20	135	4.3	126	1.5	1.3
116	98.2	112	120	60	80	2	No	>0.25	No	14	3276	690							29.1	95	5	25	7.9	2.9	132	3	52	141	4.2	70	0.1	2.4
117	98.8	94	140	80	90	2	No	No	No	14	2454	3000	40	7.35	58	35	18.5	64.7	23.8	89	9	25	8.3	3	250	7.4	177	139	4.4	143	6.3	2.4
118	98.6	92	140	80	90	2	No	No	No	18									13	65	35		16.9		185	1.7	17	148	3.8	58	1
119	97	86	160	90	113.3	2	No	No	No	18	1405	1300	50	7.25	77	32.6	18.7	76.7	8.6	83	15	39	10.8	4.5	166	0.7	84	134	5.9	280
120	96.8	112	130	70	90	2	No	No	No	28	4638	1900	40	7.29	94	25.4	19.3	54.3	6.1	77	14	40	14.6	4.7	224	0.6	25	136	3.6	117
121	98.2	130	110	60	76.7	2	No	No	No	26	764	3000	53	7.41	67	20.2	14.5	32.6	9.4	80	20	24	8.7	3	39	3	58	13.2	3.5	116
122	100.3	110	90	50	63.3	2	No	>0.25	No	18	4502	2450	100	7.13	48	16.6	18	52.3	18.5	96	4	34			140	0.8	18	141	4	106	1.1	3.2
123	97	102	180	110	133.3	2	No	No	No	24	3845	1500	60	7.27	133	8.9	15.1	20.2	15.3	92	4	20	6.3	2.1	142	8.8	184	148	3.7	99	0.3	3.3
124	103.3	140	100	70	80	2	No	>0.25	No	20			100	7.2	58	18.2	9.2	48.7				46	16.1		80	1	22	129	2.4	101	6.3	3.5
125	97.2	112	110	70	83.3	2	No	No	No	20	3792	1850	40	7.29	45	15.9	6.5	34.6	9.7	89	11	24			143	1	51	147	4.1	94	1.4	1.8
126	97	100	150	90	110	2	No	>0.25	No	14	3843	350	80		182	17.8	15.9	26.6	11.7	88	10	30	10.5	3.7	112	6.6	170	137	4.6	182	18.7
127	100.4	106	130	70	90	2	No	No	No	12			60	7.32	39	25.4	16.8	51.4	8.7	74	24	27	9		91	1.32	53	154	3	144	0.71	3.7
128	97.6	70	160	93	127	2	No	No	No	20			33	7.4	80	17.9	16.8	29.5	5.9	83	17	39			210	0.6	17	147	3.3	128	0.76
129	101	110	140	80	100	2	No	No	No	20	4492	1850	27	7.34	34	24.3	13.4	46.4	7.6	80	20	42	13.3		196	1.2	20	137	3.4	101	2.1	3
130	97	90	90	50	63.3	2	No	No	No	16	4136	1700	100	7.29	161	18.5	20.6	39.7	22.3	95	5	40	14.1	4.3	148	1.5	45	117	5.1	92
131	97	90	150	80	103.3	2	No	No	No	14	3082	800	50	7.42	36	24.5	16.2	38.2	14.6	95	5	39	12.5	5.2	124	0.5	20	130	3.6	142	0.7	2.8
132	97.4	90	130	70	96.7	2	No	No	No	20	2174	47	37	7.43	102	17.4	13.8	26.5	7.4	94	6	27	9.1		80	4.2	80	141	3.7
133	98.2	70	110	70	83.3	2	No	No	No	24	3112	1750	33	7.18	147	3.9	16.2	10.9	4.5	34	60	45	16.3		59	4.7	157	139	5.7	85	1.4	3.7
134	98.7	120	120	60	80	2	No	No	No	30	2657	1900							7.6	70	30	43	15.2	5	35	0.9	26	140	3.6	77	0.8	4.6
135	97	78	110	60	76.7	2	No	No	No	34									21	92	8	39	12.8	4.1	159	0.7	70	136	4.2	103	0.6	2.6
136	98.3	74	100	60	73.3	1	No	No	No	22									5.2	50	35	34	11.6		213	0.9	23	139	3.7	89		4.5
137	97.8	86	120	70	86.7	1	No	No	No	18			60	7.3	55	36.5	16.8	76.6	11.8	80	20	41	14.8	5.1	165	0.7	24	137	3.8	146
138	95.5	108	80	50	60	2	No	No	No	20			37	7.31	78	25.4	12	52.5	13	80	18	54	17	5.6	125	0.7	78	137	6.1	122
139	98	112	90	50	63.3	2	No	No	No	24			29	7.2	141	13	12	29	18.5	58	17	28	9.7	3.4	34	2.9	74	123	3.34	146	2.8	2.4
140	99	104	120	70	86.7	2	No	No	No	14	3641	950	40	7.33	42	17.5	14.1	33.8	12.4	87	13	31	10.8	4.8	120		137	144	5.1		2.66	2.5
141	98	112	110	70	83.3	2	No	No	No	30	3008	1200	45	7.44	53	18.1	14.3	27.4	12.2	84	15	26	8.5	2.8	380	0.5	35	146	3		0.9	2.4
142	97	84	110	60	73.3	2	No	No	No	24			40	7.18	87	30.3	16.2	85	7.5	83	17	48	10.8	4	134	0.7	27	141	4.6	197	0.4	2.9
143	99.4	86	130	70	90	2	No	No	No	24	2050	1250							12.9	83	16	36	12.5	4.1	614	0.7	28	128	4.2		1.3	3.6
144	96	120	150	90	110	2	No	No	No	24	3092	2350	100	7.47	87	26.7	19.9	37	11.8	80	20	26	9.7	2.7	142	0.6	10	128	2.7	107	0.7	3.6
145	100.8	122	100	80	86.7	2	No	No	No	12	3914	2900	40	7.37	101	15.8	14.1	28.1	9.5	88	10	36	12.5	4.2	204	0.8	16	141	3.64	113	0.22	4.2
146	101.5	112	100	60	73.3	2	No	No	No	14	6290	1400	100	7.25	69	13.6	6.5	32.4	7.7	84	14	30.1	10	4.2	170	1.2	39	132	3.8	125	0.5	2.65
147	99.1	110	140	80	100	2	No	No	No	14	2700	3500	40	7.47	110	22.4	1.4	30.6	11.7	82	15	33	11.4	3.73	408	0.6	24	135	3.9	187	6.2	2.96
148	99	80	140	80	100	2	> 5	No	No	36	2936	2500	40	7.39	66	23.5	7.8	39.6	7	85	14	33	11.4	3.8	40	3	48	137	3.2
149	99	98	90	60	70	2	No	>0.25	No	16	4809	2300	100	7.38	66	15.7	7.1	27	15.3	2	82	38	12.3	4.04	52	0.77	44	137	3.8		2.44	2.6
150	98	70	100	60	73.3	2	No	No	No	32	2440	2050							5.9	70	26	36.6			135	1.04	98	139	4.7	94
151	101.4	110	120	70	86.7	2	No	No	No	20	3242	2700	37	7.44	55	19.5	12.2	29.4	7.6	69	28	34	10.4	5.58	227	1.14	19	134	4	186	0.82	3.78
152	98.8	96	140	80	100	2	No	No	No	14	3287	1050	100	7.4	36	14.3	20.6	22.4	9	71	22	23	7.6	2.27	226	2.12	82	137	3.8	289	1.12	2.9
153	98.4	70	110	70	83.3	2	No	>0.25	No	20	3825	60	25	7.22	27	11.2	13.8	28.6	6.7	87	10	27	9.5	2.64	45	3.24	124	130	4.6	103	28.92	1.95
154	98	120	70	50	63.33	2	No	>0.25	No	16	3328	650	100	7.42	148	13.6	15.3	21.4	3.8	77	22	40	13.7		120	1.1	21	136	2.9	56	2.9	3.7
155	98.6	104	130	90	103.3	2	No	No	No	22	4544	1600							2.6			9	32	1.12	10	0.97	40	1	131	3.73
156	98.8	120	120	70	136.6	2	No	No	No	16	4271	1500	100	7.37	101	17.3	12.4	30.8	6.1	95	2	28	9.4	2.8	120	1.31	43	135	3.47	263	0.7	2.2
157	97	80	110	60	76.7	2	No	No	No	17	2620	1000	60	7.29	164	30.2	16.8	65.1	9.7	93	5	41	12.9	5.5	140	0.9	74	135	4.5	293
158	99.4	108	160	100	120	2	No	No	No	12			40	7.3	66	15.9	9.9	32.4	6.3	58	38	37	12.1	3.9	124	1.38	45	161	4	120
159	98.3	106	130	80	96.7	1	No	No	No	12	2657	1650	80	7.23	13	4.3	19.7	105.8	12	92	7	47	15.5	5.76	160	1.2	40	130	8.6		2	3.48
160	97.2	76	120	80	96.7	2	No	No	No	12	2432	1650	60	7.33	145	32	17.2	62.8	9.5	80	19	45	14.59	5.8	241	1.04	54	128	5.68	155
161	97	160	160	100	120	2	No	No	No	16	31874	5500	100	7.18	79	15.9	10.3	44.5	22.1	81	17	18	5.9	2.27	178	2.4	103	138	3.3	112	3.7	1.9
162	98	130	100	70	80	2	No	No	No	24	2682	1200	60	7.2	57	30.4	14.7	80.6	32.9	94	2	54	16.7	8.02	110	0.99	47	135	3.9
163	97.8	70	130	60	83.3	2	No	No	No	28	3662	110	53	7.37	68	16.1	19.7	28.3	18.8	95	3	42	14.4	4.62	143	1.7	58	141	3.4	137	1.4	4.2
164	99.9	120	130	90	103.3	2	No	No	No				33	7.45	114	18	6.9	26	22.2	85	12	38	12.8		543	1.16		142	4	171	0.69	4.79
165	99.2	82	122	74	90	2	No	No	No				25	7.1	156	4.3	8.4	14.4	16.7	91	8	46	15.7	5.9	264	1.8		49.3	145	4.2	530	0.28
166	98	98	80	50	60	2	<= 5	No	No				100	7.37	19	29	13.2	80	8.9	91	8	45	14.7	5.39	120	1.39	118	151	4.3		0.83	3
167	98.6	100	150	90	110	2	No	No	No	14	3616	4050	40	7.48	53	49.8	17.2	67.3	3.4	91	9	29	9	3.7	155	0.8	44	140	3.1	117	0.8	3.2
168	96.9	120	120	90	100	2	No	No	No	24			37	7.46	60	30.8	13	43.6	10.3	88	10	37	12	4.8	477	0.8	21	145	3.4	127	0.3	3.6
169	97.6	60	110	60	76.7	2	No	No	No	16			100	7.23	181	32.6	21.2	80.4	3.5	90	7	32	11.1		96	0.6	65	134	3.05	136	0.89	2.76
170	96.6	92	110	60	76.7	2	No	No	No	18	5042	800	41	7.32	70	27.6	20.8	55.2	17.8	87	10	37	12	4.32	191	0.9	22	133	4.2	90	0.28	3.43
171	97.3	100	100	60	76.7	2	No	No	No	24			60	7.25	229	35.6	18	84.6	6.3	79	20	35	12	3.73	243	2.09	101	138	4.1	111	1.1	2.6
172	100.8	120	90	50	63.3	1	No	>0.25	<= 0.1	16	3945	75	100	7.243	417	10.2	11.3	24.3	6.8	84	14	40	13.7	4.2	55	5.4	105	127	3.6	336	2.8	2.8
173	98	92	120	60	80	2	No	<= 0.1	No	20	4016	3500	26	7.37	53	18.8	17.2	33.3	11.8	87	10	34			150	1.13	30	132	2.93	128
174	97	78	160	70	100	2	No	No	No	20	3722	1900	21	7.4	60.3	21.3	19.3	35.2	6.1	80	20	30	10.6	3.4	282	4.91	100	122	4	608	0.2	3.09
175	99.3	120	160	100	120	2	No	No	No	16	3700	1500	40	7.48	18.1	13.4	14.7	18.1	17.9	90	9	43	13.9	6.07	221	0.83	36	144	3.2	170
176	96	106	99	50	66.3	2	No	No	No	26	4134	1700	25	7.188	85	6.6	19.9	18	10.4	89	10	45	15.5	5.86	264	1.2	25	141	4.4	97	1.2
177	100	112	110	60	76.6	2	No	No	No	18	5204	1050	100	7.36	41.4	16.2	15.1	29.2	12.2	90	10	19	6.7	2.6	135	0.6	38	139	3.7	76	5.3	1.8
178	99.4	95	108	60	124	2	No	No	No	14	3485	1800	90	7.47	234	49.5	13.6	69.4	8.5	74	25	41	12.4	4.98	110	0.86	63	150	3.6		0.84	3
179	97.2	112	130	80	96.7	2	No	No	No	14			40	7.14	75	31	13.8	94.4	12.2	90	7	49	16.1	5.07	96	0.9	32	113	5	219	0.59	3.45
180	97.8	176	110	70	83.33	2	No	No	No	16									19	78	18	29	8.9	2.8	150	2.4	184	143	4.2	137
181	96.7	90	90	60	70	2	No	No	No	12	2342	4150	50	7.39	167	22.4	10.9	38.3	8.6	90	7	38	12.6	4.8	291	0.69	32	125	4.4		0.29	3.6
182	98.2	80	120	60	80	1	No	No	No	18									6.7	72	27	38	11.8	5.13	225	1.1	79	131	4.6	146	1.48	3.6
183	100.7	138	80	33	48.7	2	No	No	No	34	4922	2000	49	7.49	62	29.2	11.5	38.6	19.1	47	51	28	9.1	3.17	74	0.6	34	135	3.3	82	3.3	2.4
184	100.2	120	130	80	96.7	2	No	No	No	30	3655	900	50	7.38	148	17.5	16.8	30.3	13.1	86	14	28	9	3.6	305	1.2	38	150	3.7	69	0.35	2.8
185	96.8	74	100	60	73.3	2	No	No	No	12	3860	1200	41	7.3	71	45	14.1	94.5	3.1	55	40	39	12.5	4.2	45	0.97	55	142	3.3		1	3.58
186	96	98	120	70	86.66	2	No	No	No	32	3365	1900	45	7.52	45	17.2	15.1	21	8.6	75	22	14	4.6	1.6	70	4.2	120	137	2.33	123	0.57	2.4
187	97	98	110	90	96.6	2	<= 5	No	No	18	3800	2950	33	7.1	98	17	15.1	57.9	57.2			39	11.7	4.8	111	2.1	94	135	6.2		0.8	2.8
188		68	100	60	113.3	2	No	No	No	16	6212	6600	40	7.37	92	14.3		25.1	46.5	70	1	34	10.8	3.2	565	0.9	23	169	3.5	129	0.8	5.1
189	99.2	90	110	60	126.6	2	No	No	No	28	3436	2150							2.1	56	44	14	4.7	1.6	24	1.45	82	141	3.46	142	3.6	2.4
190	97.4	90	90	60	100	2	No	No	No	24	2718	1750	40	7.37	85.6	48.3	16.4	85	12.9	93	6	44	13.8	4.9	155	1.15	43.7	142	2.9	143
191	101	96	90	60	70	2	No	>0.25	No	22	3466	2150	25	7.58	135				10.5	63	36	43	14.3	3.9	40	2	158	132	4.1	201	3.59	2.59
192	96	84	110	6	76.67	2	No	No	No	16	2720	2500	37	7.47	55.8	19.7	14.7	27.9	9.4	90	10	36	11.9	3.5	110	0.96	35	135	3.4	142
193	97.7	96	100	60	113.3	2	No	No	No	26	4030	850	33	7.52	37.6	25.6	16.4	32.2	5.3	60	40	45	14.5	5.7	120	0.69	38	132	2.4	189
194	96.4	96	170	100	193.3	2	No	No	No	24	2679	1950	20.5	7.47	85.9	22	8	30.6	19.2	85	14	35	11.6	3.5	150	0.7	20	135	3.8
195	101.6	120	110	70	83.33	2	No	No	No	24	3000	750							5.9	83	15	33	10.8	3.2	150	0.83	30	131	4.57	105
196	96	96	120	70	86.6	2	No	>0.25	No	14	3285	800	100	7.18	46.7	11.4	19.3	31	48.2	35		38	11.8	4.5	369	2.5	85	139	7.4		1	3.4
197	96.4	130	120	80	93.3	2	No	No	No	12	3714	1100	50	21.3	124.7	12.8	9.4	21.3	2.2	67	2	33	11.2	2.94	48	1.5	113	141	2.19	189	3.1	3.3
198	98.2	96	160	100	120	2	No	No	No	12	2058	1850	20.9	7.41	27.5	26.2	22.5	42.3	9.1	78	29	37	11.4	4	175	1.1	49	134	4	139	0.78	3.6
199	96.8	92	110	70	83.3	2	No	No	No	26	2910	2850	30	7.32	59.8	20.2	18.5	39.6	17.2	85	14	29	9.5	3.4	401	1.79	40	134	3.2	207	0.49	2.48
200	98.6	170	120	90	130	2	No	No	No	26	3192	1400	32	7.28	87.9	7.7	12	16.6	1.8	20	30	54	18.3	4.7	60	1.1	42	135	3.5	207
201	97.3	100	120	90	130	2	No	No	No	84	2508	1400							9.3	89	8	46	15.3	25.43	218	1.3	53	142	3.86	104	1.8	2.9
202	97.8	122	110	70	123.3	2	No	No	No	12	4050	2850	40	7.37	90	31	13.2	55.5	8.5	69	30	47	14.1	6.68	181	1.5	106	133	5.7	109	1.57	3.16
203	98.6	110	100	60	113.3	1	> 5	No	No	14	3018	900	20.9	7.35	76.1	28	13.6	51.3	31.8	77	23	26	8.2	2.9	25	1	66	140	3.9	99	0.78	2.65
204	100.1	107	117	65	134.3	2	No	No	No	24	3900	2850	37	7.36	108	18	15.7	32.5	11.9	86	14	46	15.2		197	1.45	50	136	3.4	125
205	97	60	90	50	63	2	No	>0.25	No	14	5367	1300	81	7.48	40.7	24.3	19.9	33.8	15.8	85	14	25	8.4	2.6	269	1.5	70	135	3.4	0.48	2.22
206	96	78	100	60	73	2	No	No	No	14	3868	1400	27	7.29	134.4	11.8	10.9	24.8	10.7	70	27	13.4		1.2	101		170	129	3.9		42.7	2.34
207	99.6	114	170	70	103	2	No	No	No	24	4112	1600	35	7.38	75.8	41	16.2	71	8	94	5	34	10.9	4.11	234	0.8	47	142	4.9		0.4	3.2
208	97.8	90	110	70	83.3	2	No	<= 0.1	No	23	5196	2030	100	7.54	43.2	23.2	10.9	27.4	11	68	25		14.6	4.53	190	0.7	27	122	9.9	128	0.7	2.8
209	96	104	150	100	117	2	No	No	No	22	1886.1	1600							15	80	17	38	13	4.6	131	2.7	87	2.7	130
210	96.2	98	110	70	83	2	No	No	No	24	3350	2940	21	7.28	57	42	15.1	91	11.5	76	20	50	16.4		203	0.8	23	134	3.5	206
211	99	110	110	80	90	2	No	No	No	30	3528	2000							9.9	80	12	33	10.7	3.6	55	1.6	87	149	2.9	186	2.7	2.4
212	100.6	108	180	110	133	2	No	No	No	22	2054	3800	29	7.25	66	43.3	17.4	102.7	7.3	80	19	42	13.7	4.5	172	0.5	28	139	4.5	123
213	100.3	110	120	60	80	2	No	No	No	32	2558	1200	45	7.48	434	29.2	20.3	40.5	16.9	86	10	32	10.9	3.91	160	1.3	87	137	4
214	97.6	100	90	50	63.3	2	No	No	No	16	2904	650	25	7.43	98	19.5	16.2	30	28.5	90	8	19	5.9	2.42	52	1.3	51	109	4.3	249	1.5	2.5
215	97.4	120	110	80	90	2	No	>0.25	No	28	3815	1300	33	7.36	36	10.2	9.9	33.1	5.1	75	23	26	8.7	3.3	351	0.9	23	138	4.3		0.56	2.17
216	99.4	90	100	60	73.3	2	No	No	No	22	3940	2315	29	7.42	76	23.8	6.3	37.4	7.35	82	15	31	10.3	4.36	227	0.75	14	140	4.1	66	0.42	3
217	99	84	110	60	76.6	2	No	>0.25	No	15	3657	950	80	7.21	52	22.9	15.3	58.9	28.6	90	5	42	13.8	5.51	139	2.5	126	134	4.8	44	4.6	4.3
218	97	104	90	60	70	2	No	No	No	24	4400	1100	41	7.2	70	24.6	21.2	65.3	12.8	90	5	54	17.4	6.61	140	1.49	162	150	5.98		2.5	4.6
219	97	82	120	60	80	2	No	No	No	10	3442	1050	40	7.38	134	23.9	17.9	41.6	11.9	88	10	41	12.9	4.62	161	1	79	139	4.4	194	0.7	3.7
220	98	100	120	90	100	2	No	No	No	26	2058	2850	33	7.23	73	264	16.8	65.2	6.8	63	36	57	18.9	16.7	172	1.32	86	140	4.6	84	0.78	3.47
221	97	80	180	90	210	2	No	No	No	24	3347	2300	29	7.46	90	24.3	20.3	34.5	9.8	80	18	37	11.8		130	0.5	21	141	2.9	114	5.3	4
222	97	82	90	60	70	2	No	No	No	14	3462	900	70	7.37	119	27.8	17.6	48.9	17.3	88	12	38	12.5	3.8	258	0.86	23	124	4.9	224	0.41	2.56
223	98	102	100	70	80	2	No	No	No	24	3276	1050	80	7.22	189	42.7	13.8	107.4	5.8	84	15	38	12.2	4.2	84	0.6	24	133	3.6		0.3	4.3
224	98.2	132	150	100	116.7	2	No	> 0.1	No	28	4072	1050	37	7.26	80	10.3	8.8	23.8	9.4	70	27	47	16.2	4.9	140	3.5	102	137.7	4.89		1.7	3.8
225	97	84	100	60	73.3	2	No	>0.25	No	24			29	7.4	86	18.5	16.6	30.5	10.3	80	20	32	10.4	3.7	153	0.94	41	136	3.47	114	0.38	2.8
226	100.4	104	110	60	76.6	2	No	No	No	14	3980	1450	50	7.5	154.8	22.6	14.1	29.5	9.9	82	16	35	11.7	4.1	311	1.1	44	150	3.9	207
227	96	108	110	90	96.6	1	No	No	No	20			40	7.35	64	14.2	13.2	26.6	11.1	83	13	47	15.7	5.2	177	1.2	73	131	5	41
228	101	79	110	70	83.3	2	No	No	No	12	3867	3100	80	7.42	69	18.5	7.1	28.8	15.5	84	15	32	10.9	3.51	316	0.7	19	142	3.56	140	0.31	3.7
229	104	100	120	70	86.7	2	No	No	No	22	4140	2350							12.1	75	23	34	11.5	4.05	200	8	63	142	4.2	196
230	97.3	140	120	70	86.7	2	No	No	No	37	9009.5	9000	33	7.88	111.8	7.9	9	11.8	16.4	78	21	40	13.5	4.4	150	0.6	27	140	3.5	554
231	98	98	120	80	93.3	2	No	No	No	20	2242.6	3200							8.9	76	23	44	14.9	4.6	192	0.5	26	139	3.7	76	1.7	3.1
232	99.8	98	120	80	93.3	2	No	>0.25	No	18	3951	2550	60	7.17	214	20.5	15.5	58.1	26.7	93	5	45	14.8	5.07	85	1.5	183	133	5	96	1.6	3
233	101.5	112	120	70	86.7	2	No	No	No	32			53	7.38	90	18.3	13.6	31.9	13.6	66	34	19	6.5	2.2	157	1.8	219	141	2.3	105	0.7	2.7
234	97.6	130	120	60	80	2	No	>0.25	No	30			29	7.2	103	10.9	9.6	16.2	22.2	82	18	18	5.9	1.9	202			135	5.6
235	97	90	110	70	83.3	2	No	No	No	22	2358	1150	60	7.31	123	33	16.8	67.3	7.9	80	20	44	14.7	4.97	150	0.5	27	127	4.6	144	0.57	3.2
236	99.9	96	90	60	73.3	2	No	No	No	46	4335	2000	80	7.26	105	136	11.5	31.6	14.3	85	14	24	7.3	2.6	40	1.1	77	144	4.4		2.2	2.1
237	99.8	118	120	70	86.7	2	No	No	No	14			70	7.2	162	18.3	3.8	39.9	14.3	79	20	46	15.9	4.9	278	0.9	23	141	4.4	151	1	4
238	99.2	90	140	80	100	2	No	No	No	24	1475	900	60	7.35	128	47.3	13.4	87.7	11.2	76	20	51	13.6	6.39	150	0.6	22	138	4		2.6	2.6
239	98.6	112	130	90	103.3	2	No	No	No	20	2708	1900							8.4	95	5	23	7.1	2.82	275	0.5	52	139	4.5
240	98.4	90	90	60	70	2	No	> 0.1	No	14	3438	400							19.1	85	14	31	11.2	3.2	235	1.9	80	131	3.6		22.8	2.3
241	96.4	120	100	70	80	1	No	No	No	24	3990	1325	100	7.28	130	15.3	7.1	33.4	16.6	83	16	38	11.7	3.6	140	1.4	74	140	3.8	111	3.6	2.8
242	97	100	130	80	96.7	2	No	No	No	18	2808	3000	25	7.35	78	24.1	16.2	45.1	9	78	20	48	16.1	5.88	42	1.1	84	121	5.4	167	66	2.8
243	98.5	112	110	80	90	2	No	No	No	20	3792	1080	21	7.47	182	14.8	13.8	19.9	7.7	88	12	31	10.6	3	296	0.6	59	130	3		6.7	1.7
244	98.2	70	150	80	103	2	No	No	No	18	3904	1500	21	7.27	128.9	74	6.9	15.8	13.5	70	30	42	13.7	5.1	204	1.3	93	149	4.8	419
245	98	125	120	70	86.7	2	No	No	No	31	3250	2650	21	7.3	85.3	65.7	17.4	119.5	8.5	80	20	45	15.6		232	0.6	16	135	3.6		0.44	3.8
246	97.2	110	110	70	83	2	No	No	No	20	2335	1930							11	60	34	34	11.7	4.2	335	0.5	34	138	3.8	106	0.3
247	97.4	96	190	100	130	2	No	No	No	28	2558	50	29	7.3	80	18	17.6	28	17.8	80	17	22	7.2	2.6	411	7.3	126	121	7.1
248	98.3	140	131	93	106	2	No	No	No	36	2850	750							0.4	17	60		8.9		28	0.4	26	14	3.6	93
249	99.8	108	120	70	87	2	No	>0.25	No	22	2782	2250	80	7.31	88.4	17.4	10.7	32.7	11.8	46	5	37	12.8	4.29	161	1	37	137	4.6		1.9	2.4
250	100	110	120	80	93	2	No	No	No	12	3190	1050	60	7.45	76.6	27.2	14.7	39.5	10.3	76	23	26	8.9	2.8	223	0.5	19	145	3.3		2.1	2.1
251	96.8	90	80	50	60	2	No	No	No	14	1148	550	100	7.2	31.8	19.3	19.1	56.1	17.1	80	20	31	11.3	3.67	239	0.8	83	113	4.5	173	0.9	2.4
252	97.4	110	160	80	107	2	No	No	No	20	1350	3400	20.9	7.58	100.3	41.4	12.6	45.5	4.9	76	22	30	9.5	3.6	280	0.6	23	139	3.1
253	101	80	90	50	63	2	<= 5	No	No	22	1596.9	1450							14.1	82	16	38	12.9	4.07	155	0.5	48	134	4.3	177
254	97.6	132	120	80	93	2	No	>0.25	No				40	7.32	61	15.1	10.9	26.1	9	75	17	30	10	3.5	152	0.7	48	137	3.4	338	0.86	2.4
255	100.4	110	100	70	80	2	No	No	No	28	4152	1250	40	7.32	111	12.3	9.6	24.6	8.9	61	29	31	10.3	3.7	130	0.9	59	133	4.2	155	3	2
256	98	78	110	70	83.3	2	No	No	No	12	4041	650	20.9	7.47	73.1	32.6	16.8	45.9	14.4	80	20	50	15.3	5.2	204	0.6	37	146	4.7	262
257	97	60	150	90	110	2	No	No	No	12	3186	3200	20.9	7.3	162.5	18.1	21.4	37.8	13.7	83	17	18	5.5	2.62	248	0.7	32	125	3.5	164	0.52	2.8
258	98.4	82	120	70	86.7	2	No	No	No	24									12	70	29	54	18.5	5.5	238	0.8	13	134	4.8
259	97.4	88	110	70	83.3	2	No	No	No	20			45	7.28	72	44.4	15.1	93.5	5.4	65	31	46	15.6	5.3	227	0.6	30	137	4.3	160	0.56	3.2
260	100	110	130	80	96.7	2	No	No	No	14			60	7.12	72.6	31	18.9	99.9	15.3	65	32	35	11.3	5	11.9	0.4	18	140	3.8	139
261	104	130	90	50	63.3	2	No	> 0.1	No	47	4208	1250	50	7.4	138.8	19.7	6.1	24.3	5.4	60	36	30	9.8	3.11	140	0.5	17	136	3.4	126
262	98	112	120	70	86.7	2	No	No	No	27	2930.5	1550	45	7.17	30.3	26.7	16.8	74	17.7	76	20	49	16	5.7	150	0.8	37	141	4.2
263	98.2	110	120	80	93.3	2	No	No	No	30	3008	1350	60	7.3	44.1	18.9	13.8	32.9	11.3	93	7	42	14.3	5.4	167	0.8	32	145	4.2
264	98.2	84	100	60	73.3	2	No	>0.25	No	18	3963	900	40	7.5	50.1	28.5	14.9	37.6	5.1	80	20	37	12.3	4.1	145	0.5	27	139	2.4	137	0.7	2.6
265	100.9	80	130	60	83.3	2	No	No	No	22	2834	2750	40	7.2	48.2	8.8	15.3	23.2	10.3	83	17	24	8.4	3.1	145	4.6	167	134	4.2	166	0.7	2.8
266	97.6	66	140	70	93.3	2	No	No	No	18	1700	1800	30	7.4	66.6	17.9	16.4	29.3	6.9	58	40	40	13.9	4.58	206	0.6	38	133	4.2		0.9	3.8
267	100.6	120	120	60	80	2	No	No	No	22	3487	4300							13.6	78	20	32	11.1	3.64	169	1.3	48	123	4.1	142	0.9	2.6
268	99.9	150	110	80	90	2	No	>0.25	No	50	3904	2950	85	7.41	41.4	20.3	8.6	26.2	11	72	27	31	10.5	3.68	110	1	24	141	3.3	71	2.6	1.7
269	98	119	87	65	72.3	2	No	> 0.1	No	30	7204	350	49	7.2	82.5	9.9	17.2	20.9	23.5	83	2	44	14.8	4.4	20	1.2	85	118	3.9	92
270	99.4	110	110	70	83.3	2	No	>0.25	No	28			25						12.8	80	15	21	6.4	3.48	309	4.5	87	136	4.2
271	97.4	66	90	50	63.3	2	No	No	No	22	1700	850							5.6	80	16	36	12.1	4.6	155	0.4	10	135	3.4	92	0.4	3.1
272	97.6	132	140	70	93.3	1	No	No	No	30	2548	4300	29	7.28	26.6	11.3	17.8	23.7	10.2	87	10	27	8.9	3.31	150	1.3	79	136	2.6	110	3.57	3.2
273	98.9	100	140	70	93.3	2	No	No	No	22	4942	1650	37	7.4	33.6	23.9	19.7	30.5	2.8	40	60	16	5.7	1.6	24	0.9	66.7	143	2.6		3.2	2.8
274	98.6	120	110	70	83.3	2	No	No	No	20	3850	950	37	7.23	37.3	17.9	20.1	42.2	7.4	80	17	36	12	4.8	150	0.8	59	147	3.6	138
275	100.2	120	130	80	96.7	2	No	No	No	20	2496	2300							12	58	40	42	14.8	5	319	0.7	18	143	3.3	118
276	98.9	92	120	80	93.3	2	No	>0.25	No	14	4045	2150	100	7.3	70.1	17.4	18.7	36.1	27.8	87	13	36	13.8	4.9	194	0.7	28	141	3.6		1.4	2.7
277	98	90	110	70	83.3	2	No	No	No	20	1050	220	20.9	7.25	50.5	34.3	14.7	76.3	15.1	71	22	55	16.8	6.6	128	0.3	54	142	3.8	113
278	98	70	150	120	130	2	No	No	No	20	3270	2600	61	7.41	35.1	22.5	16.8	36.7	12	84	15	36	12.2	4.55	248	0.6	25	142	3.8	162	0.8	3.4
279	100	90	130	60	83.3	2	No	No	No	18	3538	525	50	7.436	94.3	32.5	18.9	47.8	23.2	80	18	43	13.1	5.2	398
280	99	120	100	60	73.3	2	No	No	No	26	4624	2800	29	7.31	165	10.7	15.1	21	22.2	88	65	35	11.7		90	0.9	69	132	302	80	5.9	2
281	98	96	110	70	123.3	2	No	No	No	26	1775	2500	100	7.27	42.8	18.4	8.4	40.7	19.7	90	67	23	8	2.4	186	6.5	163	140	5.8		0.6	2.4
282	100.4	108	110	70	123.3	2	No	> 0.1	No	14	4627.5	2150	50	7.29	63	12.2	11.5	26.2	18.4	82	17	36	11.9	4.3	145	3.5	7.5	130	3.2	114	2.5	2.8
283	97.8	100	90	70	96.6	2	No	>0.25	No	18			33	7.17	46.7	14.2	15.9	38.2	7.2	83	10	29	10.2	3.33	93	2.1	87	133	3.2	136	1.4	2.7
284	98.2	88	130	90	143.3	2	No	No	No	18	1950	2050	50	7.29	60.9	59	15.9	120.8	4.5	62	36	52	15.6	6.84	135	0.8	59	129	4.4	96
285	97.6	90	70	40	80	1	No	>0.25	>0.25	22	6623	350	80	6.94	45.7	9.8	6.3	44.3	21.6	69	30	40	13.3	4.37	184	1.4	1.4	152	3.3	90	0.9	3.4
286	105.2	112	90	50	133.3	2	No	No	No	24									14.6	90	9	18	5.8	2.15	205	0.8	39	136	3.3		3.4	3.5
287	97	102	90	60	116.6	1	No	>0.25	No	18	1960	1350	60	7.29	55.2	25.9	15.1	53.1	16.4	86	13	31	9.6	3.9	202	0.5	63	135	3.9	98	1.82	3
288	97.2	90	130	90	143.3	2	No	>0.25	No	24	3377	1400	33	7.25	36.2	22.6	16.2	50.4	12.2	75	22	49	16.6	5.3	148	0.6	46	141	53
289	99.5	80	130	80	146.6	2	No	No	No	20	3212	2750							9.5	57	34	27	9.1	3.1	9.5	1.6	54	139	2.8	130	0.7	2.2
290	100.2	84	140	80	100	2	No	No	No	82	3684	1400							102	2	4	20	6.6	2.12	60	0.5	13	134	3.1	81	0.66	4.7
291	97.4	105	105	55	71.7	2	No	No	No	38	2586	1150	29	7.31	36.8	18.8	17.8	36.9	18.5	75	20	36	12.1	4.1	253	1.8	77	133	4.3	112	0.53	3.5
292	100.5	130	110	70	83.3	2	No	No	No	30	602	900	69	7.39	33	17.7	12	28	6.4	73	26	3.3	10.7	4.6	200	1	52	138	3.9	112	0.29	3.9
293	99.4	102	130	80	96.7	2	No	No	No	20			21	7.5	83.9	22.6	10.3	28	10.3	65	30	30	10.3	3.9	344	0.7	14	129	3.1	141	32.4	2.8
294	97.8	82	155	75	101.7	2	No	>0.25	No	14	4986	1650	30	7.269	89.2	21.5	14.1	46.4	9.7	86	10	34	11.3	3.96	15.5	0.9	48	138	3.8	188
295	99	150	80	50	90	1	No	>0.25	No	20			60	7.21	48.1	12.4	14.1	31.4	9.6	64	30	47	16.7	4.7	42	3.7	102	139	4.8	131	3.8	2.6
296	99	90	100	50	66.6	2	No	>0.25	No	26	4189	1300	50	7.3	87	13.8	10.9	27.2	4.3	89	8	25	4.3	1.9	21	1.4	79	141	5.4	166	3.26	1.8
297	98	120	110	70	83.3	2	No	>0.25	No	18	4731	700							11.4	93	7	16.5	5.6	1.76	197	0.8	58.3	137	5	127
298	97.8	100	160	60	93.3	2	No	No	No	16	3046	280	64	7.3	49.9	35.4	15.73	49.9	14.9	91	6	32	10.5	3.97	162	2.2	101	136	3.3	86
299	98	70	130	70	90	2	No	No	No	12			40	7.516	150.5	14	9.6	17.2	11.6	80	17	34	11.3	4.4	150	0.5	24	114	3.9	791.4	3.5
300	98	104	100	60	73.3	1	No	>0.25	No	16	3315	3600	40	7.311	114	20.2	17	39.6	17.1	92	8	39	13.1	4.37	118	1.7	83	126	4.1	173	4	2.3
301	100	120	110	80	90	2	No	No	No	26	2437	1050	50	7.39	137	17.8	7.8	26.2	6	70	28	24.6	8.2	2.54	15	0.6	96	144	3.4	104	11.6	3.7
302	102.9	140	120	70	86.7	2	No	No	No	20	3641	3000	50						14.4	77	18		14.7	4.96	323	0.8	33	147	4.4	86
303	98	98	90	60	70	2	No	No	No	20			100	7.37	162	10.5	15.7	12.5	1.7	72	22	24	85	2.6	40	2	61	141	5.2	87
304	98.6	108	110	60	76.7	2	No	>0.25	No	19	2201	1000							8.1	38	60	29	9.8	3.33	165	0.8	45	134	3.4		0.94	2.4
305	102.2	125	110	70	83	2	No	No	No	22	2787	1400	41	7.47	67	24	15.1	33	6	88	12	33	10	3.5	149	0.5	14	137	5.5	175	0.5
306	97.2	92	130	90	103.3	2	No	No	No	20	2616	2020	45	7.32	52	17.8	17	35.5	14.5	95	5	66	22.2	6.6	214	0.6	39	129	3.7		2	3
307	96	84	110	70	83.3	2	No	No	No	16	2637	1550	29	75	75	17.3	13.2	28.8	6.1	65	34	31	9.3	4.1	78	1	42	142	4.5	503	3.45	3.5
308	97	92	120	80	93.3	2	No	No	No	14			2	7.42	171	16.6	11.5	25.4	5.7	75	21	34	11.4	3.28	102	0.6	22	138	3.6	142	1.57	3.1
309	98.7	90	130	90	103.3	2	No	No	No	18	4402	3600	70	7.35	101	15.8	13.6	29.7	18.3	71	26	54	19	6	40	1.5	111	137	4.2	148	3.3	2.5
310	96.8	109	98	64	75.3	2	No	No	No	20	2332	1550	20.9	7.426	47.3	30.2	11.1	45.5	9.7	72	22	34	11.2	4.3	70	0.5	35	130	3	131	1.4
311	97	92	130	80	96.7	2	No	No	No	24	9072	2250							10	95	5	38	13.2	4.3	296	0.7	23	135	4.1	100
312	98.6	86	130	60	83.3	2	No	No	No	22	1050	2925	37	7.1	58.7	25.1	17.6	77.3	8	85	15	43	13.1	4.5	102	3.6	120	136	7.6	121
313	100	102	100	70	80	2	No	No	No	28	2542	1750							16.1	83	15	28	9.5	3.4	424	0.6	28	138	4.7	142	0.4	3.2
314	99.2	100	110	60	76.7	2	No	No	No	20	2821	2200							9.3	71	27	33	11.5	3.7	426	0.5	21	136	4	98	3	4.2
315	98.8	130	100	70	80	2	No	>0.25	No	14	4155	3900	35	7.43	163	15.8	7.8	24.4	4.5	82	16	19	6.5	2.5	318	1	120	151	5.4		1.5	2.7
316	97.2	68	120	70	86.7	2	No	No	No	18	1250	2550	53	7.2	43.4	19	18	47.9	6.5	77	22	31	10.6	3.3	206	3.2	93	120	5.3	108	0.62	4.1
317	99.1	88	110	70	83.3	2	No	No	No	20	3400	1900							14.7	81	18	39	12.3	6.3	161	0.7	25	139	3.6	192	0.4	3.8
318	98.8	100	130	80	96.7	2	No	No	No	20	2332	3900							6.3	75	20	23	7.9	2.6	150	0.8	15	132	4.1	88	19.07	2.9
319	98	110	180	90	120	2	No	No	No	12	3270	1250	35	7.55	222.5	15.6	6.5	17.6	13.1	82	15	42	14.4	4.8	258	1.1	23	136	3.6		1.4	5.5
320	98.6	82	120	70	86.7	2	No	No	No	20	3200	2800	29	7.4	71	15.1	7.3	31.4	25.9	82	10	40	13.7	4.5	70	0.4	23	135	3.8	78	0.4	3.2
321	97	82	90	70	96.6	2	No	No	No	18	2497	1100	33	7.31	119	18	20.3	35.1	9.4	81	18	35	11.2	3.7	161	1.9	134	137	4.5
322	98.6	82	100	70	110	2	No	No	No	18									13.4	53	33	37	12.3	3.36	40	0.8	15	135	4.1	161	7.13	3.6
323	96.8	108	120	70	136.6	2	No	No	No	22	4904	2000	29	7.34	65	21.5	15.3	39	8.5	59	39	24	7.1	3.8	236	1	106	119	4.4	194	0.61	2.5
324	98.6	102	150	80	103	2	No	No	No	22	1097	700	33	7.3	141.4	35.4	16.2	66.3	7.2	75	22	40	13.1	4.6	185	0.4	28	136	4.6	136
325	97	74	140	80	160	2	No	No	No	26	3212	1400							8.4	78	22	35	11.9	4.02	237	0.8	29.9	137	3.4		0.5	3.9
326	97	115	140	90	156.6	2	No	No	No	18	2742	1750	29	7.4	74	16.2	11.3	20.6	6.5	80	19	29	10.3	2.9	115	1.6	74	129	4.8	85	7.5	2.7
327	96	120	130	70	90	2	No	>0.25	No	18	3535	1100	50	7.25	85.4	15.9	17	35.6	13.4	92	6	26	8.4	3.46	267	0.8	85	134	4.1	174	1.31	2.3
328	98	95	125	70	88	2	No	No	No	24	500	200	29	7.21	26.1	28.9	14.7	70.1	9.7	80	20	46	15.6	4.7	150	1.4	54	135	4.2	272
329	99.2	126	100	60	73	2	No	>0.25	No	14	4000	1400	70	7.25	106	16.6	16.2	37.4	21	67	6	31	10.4	3.32	170	2.1	144	136	5.8	203	0.96	2.3
330	98.4	104	120	80	93	2	No	No	No	26			33	7.361	66.5	15.9	80	27.9	7.2	53	3	40	13.9	5.8	196	8.1	6.5	139	3.8		5	36
331	96.4	112	110	70	83	2	No	No	No	34	5967	1300	41	7.29	89.8	13.8	7.8	27.5	20.5	4	73	45	15.2	5.52	45	3.3	113	134	3.7	138	5.9	2.8
332	98.2	82	110	70	83	2	No	No	No	14	3000	2850							22	82	15	21	6	2.7	169	2.7	196	125	5.7	92	1.1	2.3
333	100.4	122	110	60	77	2	No	No	No	15	3792	1450	40	7.4	57	21.6	15.5	33.6	15	86	13	36	11.8	4.25	187	0.6	45	142	3.4	111		3.1
334	97.6	150	110	70	83	2	No	No	No	12	4250	2050	21	7.51	111	30.9	19.3	38	1.4	61	36	15	4.9	110	40	0.4	28	128	3.1	169	2.5	3.8
335	98.6	100	140	90	156.6	2	No	No	No	40	3713	550	40	7.29	111.6	20.1	20.1	40.8	10.6	72	26	36	11.6	4.2		0.6	45	146	3.9	106	0.7	2.8
336	99.6	110	140	80	100	2	No	No	No	26	1361	900							6.8	61	36	33	11.1	3.2	190	0.6	39	136	4.5	126	4.9	2.7
337	98	120	110	70	83	2	No	No	No	22	2778	1600	21	7.32	37.8	17.3	7.3	32.7	15.3	45	52	41	13.2	5.2	210	0.5	21	138	3	175	0.63	4.7
338	97.2	70	80	70	73	1	No	>0.25	No	12	4988	1550	60	7.168	125.6	27.2	14.1	74	20.8	92	8	54	15.4	5.17	192	0.8	50	135	3.2	117	1.2	2.6
339	98.2	130				2	No	>0.25	No	15	2515	50	100	7.25	52.5	16.2	15	36	20	94	5	25	7.8	2.61	336	1.1	82	125	5.4		1.2	2.1
340	100.9	108	120	80	93.33	2	No	No	No	14	2802	1700	40	7.26	87	25.2	18.5	58.8	14.5	90	10	43	14.5	4.8	209	0.9	81	130	4.5	215	0.8	3.4
341	98.2	105	120	80	93	2	No	>0.25	No	30	612	750	37	7.33	77	15	17.2	26.2	13.6	85	15	36	13	3.9	152	1.2	57	132	3.6	319	1.8
342	98	100	120	80	93	2	No	>0.25	No	28	2930	1480	37	7.26	27.3	18.6	13	40.3	17.3	89	11	42	14.4	4.82	205	1.8	42	129	3.6	113	0.7	3.2
343	97.2	110	100	70	80	1	No	No	No	30	2405	2050	33	7.43	70.3	20.5	19.7	40	7.5	82	15	34	12.1	3.74	291	1	37	115	4.6	236	1.26	4.6
344	98.2	84	160	90	113	2	No	No	No	16			21	7.42	22.5	21.6	10.9	32.4	13.7	64	32		13.7			0.7	24	128	4.3	220
345	97.2	140	60	40	47	2	No	>0.25	No	30			80	7.255	310.1	11.1	11.3	24.7	12.8	92	5	34	12.2	3.9	200	0.3	17	122	3.5	198	5.9	3.1
346	98	90	130	80	146.6	2	No	No	No	20			100	7.3	46.5	20.4	14.7	39.3	13.4	87	10	30	10.8	3.33	219	3.7	164	124	4.6	186
347	98.6	110	120	90	130	2	No	No	No	16	3850	112.5							19.4	90	10	40	14.3	4.1	169	0.5	14	134	4.2		0.8
348	98.6	110	100	80	86.7	2	No	No	No	22			25	7.38	90.4	22	16.4	36.2	9.6	87	12	39	13.4	4.2	222	0.6	31	134	3.7		0.7	4.1
349	98	92	140	80	100	2	No	No	No	28			33	7.17	239.4	10.7	19.9	28.7	18.2	65	31	39	13.3	4.77	160	2.1	103	138	4.2
350	98.8	145	145	90	108.3	2	No	No	No	24			21						7.6	61	34	34	12.2	4.02	189	2.5	43	126	3.3	153	1.31	3.1
351	99.8	112	140	100	113.3	2	No	No	No	16	1902	1900							24.5	65	30	39	13.6	4.2	262	0.8	12	136	4.2	130	0.9	3.6
352	97.2	80	45	23	30.3	1	> 15	No	No	20			60	7.26	43.9	21.9	16.2	47.6	18			48	16.1	5.4	24	2.2	295	119	7	106
353	98.4	78	80	50	60	2	No	>0.25	No	18	5724	50	49	7.2	89.2	23.7	15.9	55.7	17.7	80	15	41	13.6	4	120	0.9	37	131	4.6	138
354	98	110	110	60	76.7	2	No	No	No	24	3210	1100	45	7.37	99.5	18.1	18.3	31	28.4	86	12	37	13.5	3.9	184	1.4	61	128	5	381	0.6	2.5
355	98.5	100	60	40	46.6	1	No	>0.25	No	24			100	7.08	47.3	18	20.3	60	3.9	21	74	37	14.3	4.3	150	1.2	72	128	4.4	128	1.6	3
356	98	84	120	80	93.3	2	No	No	No	22	2408	1750	37	7.42	58.3	39.8	17.6	60.2	7.4	87	10	40	13.5	3.9	137	0.5	35	138	4.3		0.41	2.8
357	97.2	105	180	110	133.3	2	No	No	No	20	301	2100							6.3	65	31	57	21	6.4	120	1.1	29	137	4.7	93
358	99.1	100	160	100	120	2	No	No	No	27			21	7.095	97.7	6.4	13	20.8	23.5	90	9	36	12.8	3.7	281	1.6	71	123	4.9	74
359	100.3	132	100	70	110	2	No	No	No	22	4283	2800	60	7.19	395	18.3	6.3	46.6	20.7	84	12	40	14.6	4.1	177	0.8	32	143	4.8	97
360	98	88	120	60	80	2	No	No	No	30	1100	1150	50	7.207	61.8	28.5	20.1	71	8.9	90	9	26	9.1	3.16	155	2.1	78	117	5.1		0.5	3.7
361	100	90	140	100	113.3	2	No	No	No	26	2522	2840	21	7.38	28.8	21.3	13.4	35.2	4.3	75	22	37	13.5	4.2	245	0.6	90	132	4.3
362	98.3	107	140	90	106.7	2	No	No	No	18	2748	1610	35	7.364	77.3	28.5	14.5	49.5	8.6	67	32	41	15.5	4.1	250	0.5	12	127	4.7
363	98.6	110	110	70	83	2	No	No	No	30	2500	2050	21	7.448	66.7	19.1	7.3	27.3	17.1	83	13	26	9.9	2.82	520	0.7	16	134	4	76	0.25
364	97.4	117	116	73	130	2	No	No	No	16			40	7.5	107.8	13.2	10.5	16	9.9	67	32	21	8	1.71	230	0.4	8	128	3.1	137	6.6
365	96.2	115	80	75	76.6	1	No	No	No	26	1395	1200	21	7.25	37	17	10.1	37.6	10.1	62	33	45	15.8	5.4	135	3.3	93	125	4	103	0.8
366	98	115	155	90	111.6	2	No	No	No	22	3000	2100	41	7.5	63.5	39.4	18.7	49.3	14.8	62	34	30	10.7	3	291	0.8	48	136	3.5	105
367	98.4	124	175	103	127	2	No	No	No	26	1139	1150							8.4	81	16	22	7.3	2.68	229	0.7	20	131	3.4	87
368	97.4	104	150	100	116.6	2	No	No	No	23	3572	3100	37	7.35	58	20.5	6.5	39.2	9.6	68	29	28	10.1	3.16	348	0.5	10	131	4.1	118
369	99.7	110	120	70	86.6	2	No	No	No	30	3677	2600							9.6	80	17	20	6.9	2.1	192	0.5	25	131	4.7	122
370	95	86	80	70	73.3	1	No	>0.25	No	25	3946	2400	80	6.97	36.8	10.4	15.1	44.4	24.8	80	18	40	14.6	4.4	457	0.9	31	133	9.3	633
371	97	101	115	53	135.6	2	No	No	No	26	1050	2700	40	7.32	61	31.6	20.8	60.2	11.9	80	18	40	13.9	5.6	462	0.5	30	113	5.8	103
372	96	102	120	80	93	2	No	No	No	22	2246	2200	20.9	7.31	96	18.6	10.1	36.4	12.5	88	10	36	13.1	3.83	257	0.7	25	137	3.9	85	0.14	4.2
373	97.6	99	131	84	100	2	No	No	No	30	750	550	40	7.385	64.1	33.4	13.4	55.3	6.8	70	29	43	15.9	4.44	180	0.5	17	132	4.6	95
374	100.8	106	90	50	103.3	2	<= 5	No	No	25	3766	3450	40	7.47	108	20.5	7.8	27.4	10.6	76	22	29	11.3	3	173	0.8	27	142	3.8	107	0.4	3.3
375	101.4	90	110	70	123.3	2	No	No	No	30	2123	1800	37	7.4	49.8	20.1	12.2	32.2	6.8	72	26	36	13.8	3.87	250	0.6	20	138	4.3	296
376	96.8	68	130	70	90	2	No	No	No	20	3559	1720	30	7.47	91	16.7	18	12.7	6.6	74	21	38	12.2	4.3	160	0.9	15	127	2.6		0.6	2.5
377	97.2	73	101	73	82.33	2	No	No	No	14	1112	1900	30	7.38	78.6	40.4	12	67.8	4.3	70	29	52	19.5	4.94	142	1.1	92	125	6.2		1.3	2.8
378	97	78	100	70	80	2	No	No	No	25			33	7.32	103.5	35.3	15.5	67.2	4.8	62	35	35	13.1	3.5	155	0.8	66	128	4.5	120
379	97.2	110	90	70	76.6	2	No	No	No	28	4981.5	700	29	7.39	76.1	20.6	12.6	17.1	22.3			32	12	3.3	145	0.5	68	116	3.8		2.8	2.2
380	98.2	102	140	90	157	2	No	No	No	24			48	7.32	54.7	29.5	19.1	56.1	6.2	76	14	38	12.5	4.6	223	3	119	141	4.3	102	0.9
381	98.6	90	90	70	96.6	1	No	> 0.1	No	18	2090	950	48	7.27	39.8	16.8	14.3	35.7	11.8	85	10	22	9.1	2.83	154	0.7	46	123	4.8	124
382	96	82	130	70	150	2	No	No	No	29	4100	5550	40	7.31	82.7	14.4	12.6	28.1	13.1	76	20		3.1		320	5.2	146	126	2.8	80	9.8	3.1
383	98.2	85	104	76	113.3	2	No	No	No	26	1052	1000	37	7.43	45.2	32.5	16.2	47.9	5	79	20	31	10.8	3.3	162	0.5	28	136	4.2	242
384	98	96	120	70	136.6	2	No	No	No	22	2081	3700	21	7.38	96.4	18.7	11.3	31.4	15.1	85	13	28	10	3.07	286	1	80	133	5	244	0.7	4.4
385	97.2	75	120	88	98	2	No	No	No	17	3871	1475	100	7.045	228.6	11.1	15.5	40	5.5	74	26	33	10.8	4.2	190	0.3	16	137	3.9	87	2.81	129
386	96.8	105	120	90	130	2	No	No	No	28	750	250	35	7.4	26.3	23.7	6.7	37.2	6.3	18	79	35	12	5.1	199	0.6	27	145	5.1	118
387	98	130	100	70	80	2	No	>0.25	No	56	7715	1250	25	7.38	101.6	16.1	6.7	26.7	5.3	84	12	31	10.9	3.8	150	1.1	45	147	3.5		1.9
388	97	92	120	70	87	2	No	No	No	20	1890	1800	49	7.4	27.4	34	19.9	52.5	13.6	93	5	23.3	8.5	2.72	130	0.4	25	140	2.5	106	0.31	2.6
389	98.8	110	110	60	77	1	No	>0.25	No	16	3998	1350	40	7.3	43.5	17	19.1	34.3	27.2	87	10	27	9.7	3.4	291	1.6	30	131	3.8	213	0.4	3.7
390	92	90	130	90	103	1	No	No	No	20	1048	1000	50	7.24	50.1	19.8	21.8	45.2	12.1	88	11	29	10.4	3.1	227	2.1	98	130	6.4	109
391	98	90	110	70	83	2	No	No	No	38	2737	3200	49	7.27	96	30.7	16.8	68.9	12.4	86	13	36	13.6	3.4	110	0.6	69	137	4.2	274	1.2	2.8
392	97	70	90	70	77	2	No	>0.25	No	20	4405	1400	25	7.46	143	13.2	11.3	19	9.3	79	19	14	5.3	4.5	150	3	134	119	3.8	940
393	102	165	140	90	107	2	No	No	No	33	1200	200	20.9	7.45	77.9	15.9	9.4	22.2	2.4	81	19	17	6.2	1.8	153	0.8	35	143	2.9	106	11.6
394	97	110	150	100	116.7	2	No	No	No	15	800	350	40	7.48	38	31.9	17.2	44.4	13.5	86	11	25	9.5	2.56	120	0.6	49	136	5.2	98	2.88	2.8
395	100	70	145	90	108.3	2	No	No	No	32			20.9	7.45	63	22.3	12	31.4	14.3	84	13	35	14.1	4.1	343	0.5		133	5.2
396	97	98	130	70	90	2	No	No	No	24	2778	1500	21	7.35	144	12.6	7.1	23.3	5.9	61	26	35	11.3	3.38	206	0.4	14	136	3.8	642
397	97.8	94	100	70	80	2	No	No	No	18	2920	1600	25	7.37	53.7	22.9	18.3	38.6	6.4	83	12	31	12.2	3.14	110	1.1	113	138	4.4
398	97.9	100	120	70	86.7	2	No	No	No	20	2423	1350	41	7.35	41.8	11.7	17.6	20.9	5.1	91	6	27.5	10.8	2.99	65	3.3	89	130	5	222	1	2.8
399	96.2	102	170	70	103.3	2	No	No	No	28	2445	800	50	7.35	38.5	22.9	17.2	41	27.6	90	10	22	8.7	2.2	212	1	39	124	3.9		1.5
400	102.2	104	110	50	130	1	No	>0.25	No	36	2560	740	40	7.08	319.4	10.8	6.7	36.2	11.7	86	10	32	11.5	3.27	126	10	96	135	5.8	55	0.64	2.6
401	98	150	120	90	100	2	No	No	No	32	6000	2606	45	7.17	32.9	12.1	7.1	32.8
402	97	90	108	76	86.6	2	No	No	No	16	1819	1106							6.5	62	31	40	14.5	4.2	191	2.8	77	138	5.8		10.8	2.8
403	98.6	80	111	76	87.7	2	No	No	No	31	3765	950	40	7.298	103.4	38.4	19.3	77.6	10.3	90	10	31	10.3		110	0.6	53	147	3.3	134
404	97.6	94	110	63	78.7	2	No	No	No	16	2200	630	45	7.082	116.4	25.8	17.8	85.9	7.7	91	6	42	13.6	4.8	158	0.9	128	143	5.8	198	0.3	0.1
405	103.3	119	110	60	76.7	2	No	No	No	31			60	7.229	123	14.4	8	34.1	10.5	68	31	28	10.4	3.1	157	0.6	16	131	3.9	109	0.8
406	98	82	160	80	106.7	2	No	No	No	24	1660	850	30	7.306	62.1	27.4	20.3	54.4	6.2	84	15	33	12	3.3	156	0.7	36	144	4	103
407	98.2	88	90	60	70	2	No	No	No	24	1200	1000	29	7.456	30.7	42	15.5	59	5.9	54	42	35	12.1	4.3	247	1.4	34	137	4.3
408	99.4	120	150	80	103.3	2	No	>0.25	No	30	2350	1250	29	7.39	74	12.9	13	21.8	5.2	52	42	26	8.9	3.14	200	1	83	143	4.8	141	0.5	3.4
409	99	84	178	74	108.7	2	No	No	No	32	2140	1600	40	7.36	103.2	46.3	18.3	80.8	9	90	9	41	14.3	4.29	165	1.1	59	144	5.2	106	0.8	3.2
410	97	94	120	60	80	2	No	No	No	30			40	7.44	83.3	40.9	18.7	59.5	7.2	70	25	4.2	13.8	4.2	165	0.6	47	141	3.8	123	0.82	3.7
411	98.1	105	120	70	86.7	2	No	No	No	25	2408	3250	29	7.465	68.1	47.7	15.9	65.8	13	85	15	34	12.3	3.9	136	0.5	40	141	3.5	252
412	98	102	110	80	90	2	No	No	No	30	1537	800	20	7.187	40.7	19.6	20.3	51.2	6.5	80	16	23	8.2	2.4	120	2.7	137	134	4.6	180
413	98.8	90	170	110	130	2	No	No	No	18
414	98.6	68	110	60	76.7	2	No	> 0.1	No	35	3050	2400	80	7.24	42.4	40.3	18.7	91.2	24.6	90	10	34	12.6	4	313	0.6	14	130	5.2			3.3
415	96	60	170	70	103.3	2	No	No	No	22	1421.5	600	40	7.36	102	23	20.1	40.2	15.4	94	6	33	12.1	3.4	181	1.1	51	136	4.1	112	0.6	74
416	96	90	110	70	83.3	2	No	No	No	12			40	7.12	143.2	12.1	12	36.8	14.1	90	10	20	6.5	2.1	270	6.1	137	130	5.5		0.48	75
417	101.7	120	150	110	123.3	2	No	No	No	20	1300	1550	37	7.472	62.5	21.3	13	62.5	5.9	80	20	38	11.9	3.5		0.4	8	132	2.6		1.6	526
418	97	98	105	60	75	2	No	No	No	23	3050	1600	50	7.224	73.7	31	15.7	74.4	207	78	21	30	10.3	3.8	207	0.7	28	118	4.5	168	0.4
419	98	96	130	80	96.7	2	No	No	No		1650	1150	33	7.31	20.8	30.8	20.1	60.3	2.9			28	9.8	2.7		0.5	25	137	4.1		0.4	116
420	98.2	120	120	80	93.3	1	No	>0.25	No	22	1950	800	60	7.164	42.5	35.1	9.9	96.6	8	87	1	40	14.2	4.35	220	0.6	53	330	4.7	148
421	97	85	60	40	46.7	2	No	No	No	25	3812	1800	45	7.342	21.9	20.8	13	38	2.6	78	20	20	7.3	2.34	150	0.3	30	113	4	123	0.6
422	97	70	110	70	83.3	2	No	No	No	17	3208	1950	30	7.365	50.5	23.1	10.3	40.1	14.6	85	12	37	13.6	3.9	172	1	27	143	4.2	128	0.9	4.2
423	97.2	100	140	60	86.7	2	No	No	No	25			52	7.086	197.5	34.8	16.2	114.6	4.5	75	21	44	14.9	4.8	155	0.7	60	136	5	116
424	97.6	97	123	72	89	2	No	No	No	25	2308	900	20.9	7.337	78.2	22.6	8.4	41.9	17.1	81	15		16.7	4.6	155	0.7	32	148	4
425	96.2	66	105	70	81.7	2	No	No	No	20			33	7.432	91.2	34.5	18.3	51.3								0.7	48	133	4.9		1.4	3.4
426	97.4	78	115	88	97	2	No	No	No	19			29	7.334	63.6	35.7	12	66.5	7.8	72	26		13.3		187	0.7	86	138	4.8	113
427	98.2	98	110	70	83.3	2	No	No	No	25			21	7.493	63.7	19.6	13.8	25.4	3.6	80	18		12.4	3.9	154	0.6	27	133	3.5		1.57
428	98	115	70	50	56.7	1	No	>0.25	No	30	2196	1150	60	7.33	58.8	16.1	19.7	30.3	12.5	81	15		14.6	4.2	70	0.7	29	125	4.1	123	1.08	2.6
429	100.8	124	120	60	80	1	No	>0.25	No	25	2784	30	60	7.21	66.9	20	12.4	51.4	37.4	93	7	17	5.8	1.7	60	2.7	77	126	4.1	127
430	99.3	110	143	89	107	2	No	No	No	24	4200	750	50	7.394	64.8	23.2	19.3	38.4	12.2	68	31	41	14.6	3.9	202	0.9	61	137	5.1	137	1.25	4
431	97.9	126	120	88	98.7	2	No	No	No	20	950	3150	45	7.378	86.4	22.5	20.8	37.9	11.8	85	14	36	12.8	3.9	154	0.8	35	132	5.1	100	0.85	3.7
432	98.6	50	120	80	93.3	2	No	No	No	22	3492	3900	29						3.2	62	27	24	7.9	2.58	263	0.8	16	136	1.5	98
433	96	102	100	60	73.3	1	No	>0.25	No	23	2170	170	33	7.024	101.9	26.8	15.1	101.9	14.9	83	14	42	14.4	4.48	150	1.4	87	139	4.7
434	98.9	70	150	80	103.3	2	No	No	No	29	3900	2000							14.7	80	17	49	16.3	4.65	2.9	0.9	88	144	5	117	0.8	3.4
435	98.4	105	135	95	108.3	2	No	No	No	23									10.5	40	58	38	13.3	4.17	140	0.8	34	136	4.6	114	1.9
436	97.4	108	150	80	103.3	2	No	No	No	18	2102	360	40	7.24	41.2	20.5	18.5	46.8	17	88	4	31	10.6	3.46	248	3.8	144	147	4.4	317	0.3	66
437	97.8	12	150	100	116.7	2	No	No	No	26	2712	1550	37	7.4	73.5	25	7.3	34.5	9.1	80	18	25	8.4	3	344	0.4	18	143	3.4	123	1	2.8
438	99.5	155	90	60	70	2	No	No	No	28				7.35	61.7	9.2		16.5	11.9	54	43	28	9.8	3.13	65	1.7	63	145	2.5		0.3	88

## Sheet: microbiology reports
StudyNo	Isolate	SPECIMEN TYPE	SAMPLE COLECTION DATE	ORGANISIM_OLD	ORGANISIM	AMI (1=sensitive, 2=resistant, 3=intermediate)	AMO (1=sensitive, 2=resistant, 3=intermediate)	AMC (1=sensitive, 2=resistant, 3=intermediate)	AMP (1=sensitive, 2=resistant, 3=intermediate)	AMS (1=sensitive, 2=resistant, 3=intermediate)	AZI (1=sensitive, 2=resistant, 3=intermediate)	AZT (1=sensitive, 2=resistant, 3=intermediate)	CEF (1=sensitive, 2=resistant, 3=intermediate)	CEFO (1=sensitive, 2=resistant, 3=intermediate)	CEFT (1=sensitive, 2=resistant, 3=intermediate)	CHL (1=sensitive, 2=resistant, 3=intermediate)	CIP (1=sensitive, 2=resistant, 3=intermediate)	COL (1=sensitive, 2=resistant, 3=intermediate)	ERY (1=sensitive, 2=resistant, 3=intermediate)	GEN (1=sensitive, 2=resistant, 3=intermediate)	IMI (1=sensitive, 2=resistant, 3=intermediate)	MER (1=sensitive, 2=resistant, 3=intermediate)	NAL (1=sensitive, 2=resistant, 3=intermediate)	NIT (1=sensitive, 2=resistant, 3=intermediate)	OFL (1=sensitive, 2=resistant, 3=intermediate)	OXA (1=sensitive, 2=resistant, 3=intermediate)	PEN (1=sensitive, 2=resistant, 3=intermediate)	PIP (1=sensitive, 2=resistant, 3=intermediate)	TEI (1=sensitive, 2=resistant, 3=intermediate)	TET (1=sensitive, 2=resistant, 3=intermediate)	TIG (1=sensitive, 2=resistant, 3=intermediate)	TRI (1=sensitive, 2=resistant, 3=intermediate)
2	1	SPUTUM	2016-03-15	Acinetobacter species	ACINETOBACTER SPECIES	1							2			2	2			2						1
5	1	SPUTUM	2016-03-30	Acinetobacter species	ACINETOBACTER SPECIES	2				2						2	2	1		2	2	2			2			2			2	2
5	2	ET SUCTION TIP	2016-03-25	Acinetobacter species	ACINETOBACTER SPECIES													1
6	1	ET TUBE	2016-03-27	Acinetobacter species	ACINETOBACTER SPECIES	2				2			2			2	2	1		2	2	2			2			2		2		2
9	1	ENDOTRACHEAL ASPIRATE	2016-04-01	Acinetobacter species	ACINETOBACTER SPECIES	2				2			2			2	2	1		2	2				2			2			2
17	3	ET SUCTION TIP	2016-04-25	Acinetobacter species	ACINETOBACTER SPECIES	2							2			2	2	1		2	2	2			2			2				2
17	4	ET SUCTION TIP	2016-04-29	Acinetobacter species	ACINETOBACTER SPECIES	2							2			2	2	1		2	2	2			2			2			2	2
41	1	ET TIP	2016-05-05	Acinetobacter species	ACINETOBACTER SPECIES	2							2			2	2	2		2	2	2			2			2			2	2
43	1	ENDOTRACHEAL ASPIRATE	2016-05-14	Acinetobacter species	ACINETOBACTER SPECIES		2					2	2			2	2	1		2	2	2			2			2			2	2
57	1	ET TIP	2016-05-18	Acinetobacter species	ACINETOBACTER SPECIES	2				2			2			1	2			2	2	2			2			2			1	1
57	2	ENDOTRACHEAL ASPIRATE	2016-05-19	Acinetobacter species	ACINETOBACTER SPECIES											1					3	3									1	1
57	3	ENDOTRACHEAL ASPIRATE	2016-05-25	Acinetobacter species	ACINETOBACTER SPECIES	2					2	2	2				2	2		2	3	3				2					2	1
68	3	ENDOTRACHEAL ASPIRATE	2016-06-14	Acinetobacter species	ACINETOBACTER SPECIES								2			2	2	1		2	2	2					2	2			2	2
68	4	ET SUCTION TIP	2016-06-16	Acinetobacter species	ACINETOBACTER SPECIES	2							2		2	2	2			2	2	2						2				2
91	1	TRACHEAL ASPIRATE	2016-07-28	Acinetobacter species	ACINETOBACTER SPECIES				1				2			2	1			1	1	1			1			3				1
93	1	TRACHEAL ASPIRATE	2016-07-28	Acinetobacter species	ACINETOBACTER SPECIES	2							2			2	2			1			1									1
93	2	CVP TIP	2016-07-07	Acinetobacter species	ACINETOBACTER SPECIES	2	2			2			2			2	2	1		2	2	2			2		2				2	2
103	1	SPUTUM	2016-07-22	Acinetobacter species	ACINETOBACTER SPECIES	2	2						2			1				2					2							2
103	2	TRACHEAL ASPIRATE	2016-07-24	Acinetobacter species	ACINETOBACTER SPECIES	2	2						2			1	2			2					2							2
103	3	SPUTUM	2016-07-12	Acinetobacter species	ACINETOBACTER SPECIES	2	2						2			1	2			2					2							2
112	4	BLOOD	2016-08-07	Acinetobacter species	ACINETOBACTER SPECIES	1	2				1		2			1	2			1					3							2
112	6	PUS	2016-08-13	Acinetobacter species	ACINETOBACTER SPECIES	2	2			2			2			2	2	1		2	2	2			2			2		2		2
115	1	TRACHEAL ASPIRATE	2016-08-03	Acinetobacter species	ACINETOBACTER SPECIES	2	2						2			2	3								1							1
116	1	CVP TIP	2016-08-01	Acinetobacter species	ACINETOBACTER SPECIES		1									1	1		1	1					1	1
117	1	TRACHEAL ASPIRATE	2016-07-30	Acinetobacter species	ACINETOBACTER SPECIES	2	2						2			1	2	1		2	2	2			2			2			1	2
120	1	TRACHEAL ASPIRATE	2016-08-12	Acinetobacter species	ACINETOBACTER SPECIES	1	2						2			2	3			1				1
123	4	ET TIP	2016-08-18	Acinetobacter species	ACINETOBACTER SPECIES	2	2						2			1	3			1					3							1
130	1	TRACHEAL ASPIRATE	2016-08-04	Acinetobacter species	ACINETOBACTER SPECIES	2	2				2	2	2			2		1		2	2	2			2			2			2	2
131	1	TRACHEAL ASPIRATE	2016-09-04	Acinetobacter species	ACINETOBACTER SPECIES	2	2			2						2	2	1		2	2	2			2			2
145	1	TRACHEAL ASPIRATE	2016-10-03	Acinetobacter species	ACINETOBACTER SPECIES		2			2		2	2				2	1		2	2	2			2			2			1	2
145	1	TRACHEAL ASPIRATE	2016-10-03	Acinetobacter species	ACINETOBACTER SPECIES		2			2		2	2				2	2		2	2	3			1			2			1	1
148	4	TRACHEAL ASPIRATE	2016-11-03	Acinetobacter species	ACINETOBACTER SPECIES					2		2	2			2				2	2	2			2			2		2		2
148	5	CVP TIP	2016-11-01	Acinetobacter species	ACINETOBACTER SPECIES		2			2			2			2	2	1		2	2	2						2				2
148	7	CVP TIP	2016-11-08	Acinetobacter species	ACINETOBACTER SPECIES	1	2						1			1	1	2		1	1	1			1							1
152	1	ET SUCTION TIP	2016-11-06	Acinetobacter species	ACINETOBACTER SPECIES	1	2						1			1	1			2					1							1
154	4	BRONCHIAL ASPIRATE LAVAGE	2016-08-13	Acinetobacter species	ACINETOBACTER SPECIES		2						2			2	3			1					3							1
156	1	TRACHEAL ASPIRATE	2016-11-28	Acinetobacter species	ACINETOBACTER SPECIES	2	2						2			1	2			2					1							2
175	1	TRACHEAL ASPIRATE	2016-12-29	Acinetobacter species	ACINETOBACTER SPECIES	2	2			2		2	2			2	2	2		2	2	2			2			2			2	2
179	1	TRACHEAL ASPIRATE	2017-01-14	Acinetobacter species	ACINETOBACTER SPECIES	3	2						2			2	1			1					1							1
181	1	TRACHEAL ASPIRATE	2017-01-23	Acinetobacter species	ACINETOBACTER SPECIES	1	2			2		2	2			2	2			2	2	2			2			2				2
181	2	TRACHEAL ASPIRATE	2017-02-11	Acinetobacter species	ACINETOBACTER SPECIES	2	2			2		2	2			2	2			2	2	2			2			2			1	1
203	1	SPUTUM	2017-03-05	Acinetobacter species	ACINETOBACTER SPECIES	2	2						2			2	2	1		2	2	2			2			2			2	2
203	2	TRACHEAL ASPIRATE	2017-03-12	Acinetobacter species	ACINETOBACTER SPECIES	2	2						2			2	2	1		2	2	2			2			2			2	2
205	1	TRACHEAL ASPIRATE	2017-03-24	Acinetobacter species	ACINETOBACTER SPECIES	2	2			2			2			1	2			2	2	2			2			2				2
208	2	TRACHEAL ASPIRATE	2017-04-11	Acinetobacter species	ACINETOBACTER SPECIES	2	2			2			2			2	2	2		2	2	2			2			2			2	2
214	2	SPUTUM	2017-04-15	Acinetobacter species	ACINETOBACTER SPECIES	1							2				2	1		2	2	2						2			2	2
214	3	SPUTUM	2017-04-18	Acinetobacter species	ACINETOBACTER SPECIES	1							2			2	1			2	2	2						2			2	2
214	4	SPUTUM	2017-04-21	Acinetobacter species	ACINETOBACTER SPECIES	1			2	2							2			2	2	2			2			2				2
215	1	TRACHEAL ASPIRATE	2017-04-21	Acinetobacter species	ACINETOBACTER SPECIES	2	2			2			2			2	2			2	2	2			2			2			2	2
218	1	SPUTUM	2017-04-17	Acinetobacter species	ACINETOBACTER SPECIES	2	2			2			2			2	2	1		2	2	2			2						2	2
224	3	BLOOD	2017-06-03	Acinetobacter species	ACINETOBACTER SPECIES					1			2				1			1	1	1						2				1
226	4	TRACHEAL ASPIRATE	2017-05-13	Acinetobacter species	ACINETOBACTER SPECIES	2							2				2			2	2	2						2				2
228	1	TRACHEAL ASPIRATE	2017-04-15	Acinetobacter species	ACINETOBACTER SPECIES	2	2			2			2			3	2	3			1	1			2						1	2
228	5	TRACHEAL ASPIRATE	2017-05-19	Acinetobacter species	ACINETOBACTER SPECIES	2				2			2				2			2	2	2						2			2	2
238	2	TRACHEAL ASPIRATE	2017-07-12	Acinetobacter species	ACINETOBACTER SPECIES	2	2								2		2	1		2	2	2						2				2
254	1	TRACHEAL ASPIRATE	2017-07-18	Acinetobacter species	ACINETOBACTER SPECIES	2	2			2							2				2	2			2			2			1
255	1	TRACHEAL ASPIRATE	2017-07-19	Acinetobacter species	ACINETOBACTER SPECIES	2				2					2		2			2	2	2						2				2
255	2	TRACHEAL ASPIRATE	14-7-17	Acinetobacter species	ACINETOBACTER SPECIES					2					2		2			2	2	2						2				2
260	1	TRACHEAL ASPIRATE	2017-08-06	Acinetobacter species	ACINETOBACTER SPECIES	2	2			1		2	2		2		2			2	2	2			2			2			1	2
260	2	TRACHEAL ASPIRATE	2017-08-13	Acinetobacter species	ACINETOBACTER SPECIES	2				2						2	2			2	2	2						2				2
274	1	BRONCHIAL ASPIRATE LAVAGE	2017-08-28	Acinetobacter species	ACINETOBACTER SPECIES	1				2					2		1			1	2	2						1				1
279	2	TRACHEAL ASPIRATE	2017-09-03	Acinetobacter species	ACINETOBACTER SPECIES	2	2			2		2		2		2	2			2	2	2			2			2			1	2
283	1	SPUTUM	2017-09-08	Acinetobacter species	ACINETOBACTER SPECIES	1				2					2		3			1	2	2						2				1
284	1	SPUTUM	2017-09-08	Acinetobacter species	ACINETOBACTER SPECIES	2				2	2	2					2			2	2	2						2			1	2
296	1	TRACHEAL ASPIRATE	2017-09-29	Acinetobacter species	ACINETOBACTER SPECIES	2						2	2				3	2		2	3	1						1
302	1	TRACHEAL ASPIRATE	2017-10-09	Acinetobacter species	ACINETOBACTER SPECIES	2	2			2							2			2	1	1			2			1				2
305	2	CATHETER TIP	2017-10-20	Acinetobacter species	ACINETOBACTER SPECIES	2			2	2					2	2	2			2	2	2			2			2				2
305	3	TRACHEAL ASPIRATE	2017-11-09	Acinetobacter species	ACINETOBACTER SPECIES	2			2	2			2			2	2			2	2	2			2			2				2
306	1	SPUTUM	2017-10-11	Acinetobacter species	ACINETOBACTER SPECIES	2			2	2		2	2			2	2			2	2	2			2			2			1	2
327	1	BRONCHIAL ASPIRATE LAVAGE	2017-11-05	Acinetobacter species	ACINETOBACTER SPECIES	2				2		2					2	1		2	2	2						2			1	2
338	1	ET TIP	2017-11-19	Acinetobacter species	ACINETOBACTER SPECIES	2				2							2			2	2	2						2				2
338	2	ET TIP	2017-11-20	Acinetobacter species	ACINETOBACTER SPECIES	2				2							2			2	2	2						2				2
340	1	SPUTUM	2017-11-23	Acinetobacter species	ACINETOBACTER SPECIES	2											1			2	2	2						1				3
345	1	BLOOD	2017-12-03	Acinetobacter species	ACINETOBACTER SPECIES	2				1							2			2	1	1						1				2
360	1	TRACHEAL ASPIRATE	2018-01-01	Acinetobacter species	ACINETOBACTER SPECIES	3				2			2				2	1		1	2	2						2
394	1	TRACHEAL ASPIRATE	2018-02-01	Acinetobacter species	ACINETOBACTER SPECIES	2			2	2					2	2	2			2	2	2			2			2				2
399	1	SPUTUM	2018-02-09	Acinetobacter species	ACINETOBACTER SPECIES					2					2		2			2	2	2						2				2
412	1	ENDOTRACHEAL ASPIRATE	2018-02-19	Acinetobacter species	ACINETOBACTER SPECIES	2				2							2			2	2	2						2			3
414	1	ENDOTRACHEAL ASPIRATE	2018-03-01	Acinetobacter species	ACINETOBACTER SPECIES	2				2					2		2			2	1	1										2
416	1	BRONCHIAL ASPIRATE LAVAGE	2018-02-16	Acinetobacter species	ACINETOBACTER SPECIES	1							3				1			1												1
429	1	TRACHEAL ASPIRATE	2018-03-11	Acinetobacter species	ACINETOBACTER SPECIES	2							2				2			2	2	2						2				2
432	2	BLOOD	2018-03-24	Acinetobacter species	ACINETOBACTER SPECIES	2									2		2			2	2	2						2				2
432	3	SPUTUM	2018-03-25	Acinetobacter species	ACINETOBACTER SPECIES	2									2		2			1	2	2						2				2
228	3	WOUND SWAP	2017-06-13	Citrobacter freundii	CITROBACTER FREUNDII	1	2						3			3	2			1					2							2
17	1	BLOOD	2016-04-17	Coagulase negative Staphylococcus	COAGULASE NEGATIVE STAPHYLOCOCCUS	1										1	2		2	2					2	2
17	2	CVP TIP	2016-04-17	Coagulase negative Staphylococcus	COAGULASE NEGATIVE STAPHYLOCOCCUS	2							2			1	2		2	2					2
123	1	ET SUCTION TIP	2016-08-08	Coagulase negative Staphylococcus	COAGULASE NEGATIVE STAPHYLOCOCCUS	1										1	2		2						2	2						2
148	2	CVP TIP	2016-10-20	Coagulase negative Staphylococcus	COAGULASE NEGATIVE STAPHYLOCOCCUS								2			1	2		2	1		2					2	2				1
148	3	CVP TIP	2016-10-19	Coagulase negative Staphylococcus	COAGULASE NEGATIVE STAPHYLOCOCCUS	1									2	1	2		2	1		2						2	2			3
149	1	ET SUCTION TIP	2016-11-06	Coagulase negative Staphylococcus	COAGULASE NEGATIVE STAPHYLOCOCCUS	1										1	1		1	1						1						1
178	2	CVP TIP	2017-01-22	Coagulase negative Staphylococcus	COAGULASE NEGATIVE STAPHYLOCOCCUS	2											2		2	2		2			2	2		2	1			2
226	1	BLOOD	2017-05-04	Coagulase negative Staphylococcus	COAGULASE NEGATIVE STAPHYLOCOCCUS	1					2					1	2		2	2					2	2			2			1
282	1	TRACHEAL ASPIRATE	2017-09-03	Coagulase negative Staphylococcus	COAGULASE NEGATIVE STAPHYLOCOCCUS						2		2	2		2			2							2			2			2
125	1	CVP TIP	2016-08-16	CONS	CONS											1	1		2	1					2	2						2
29	1	ET SUCTION TIP	2016-04-19	E. coli	E. COLI	2							2			3	2	1		2	1	1			2			3			1
68	2	ET SUCTION TIP	2016-06-11	E. coli	E. COLI	2							2			3	2								1							2
88	1	TRACHEAL ASPIRATE	2016-06-26	E. coli	E. COLI	1							2			1	1			1					1
88	2	CVP TIP	2016-07-04	E. coli	E. COLI	2	2						2			1	2			2					2							2
103	2	TRACHEAL ASPIRATE	2016-07-24	E. coli	E. COLI	1							2			2	2	1		1	1	1			2							1
104	1	URINE	2016-07-12	E. coli	E. COLI	1																1		1								1
112	5	TRACHEAL ASPIRATE	2016-08-07	E. coli	E. COLI	2	2			2			2			2	2	1		2	2	2			2			2			1	2
117	2	TRACHEAL ASPIRATE	2016-08-19	E. coli	E. COLI	3	2			2			2			2	2	2		1	3	1			2			2				1
120	2	TRACHEAL ASPIRATE	2016-08-04	E. coli	E. COLI					3			2			1	2			1	1	1			2			2
120	5	URINE	2016-09-02	E. coli	E. COLI	2	2						2				2			2	2	2			2						3
121	1	SPUTUM	2016-08-04	E. coli	E. COLI	3	2						2			2	2			2					2							1
123	3	TRACHEAL ASPIRATE	2016-08-10	E. coli	E. COLI	3	2						2			3	2	1		1	1	1			2			2			2	1
127	1	PUS	2016-08-19	E. coli	E. COLI	1	1						1			1	1			1												1
159	1	SPUTUM	2016-12-06	E. coli	E. COLI	3	2						2			1	2			2					2							2
159	2	TRACHEAL ASPIRATE	2016-12-11	E. coli	E. COLI	1	2						2			1	2			2					2							2
167	1	TRACHEAL ASPIRATE	2016-12-28	E. coli	E. COLI	1	2						2			2	3			1					1							1
167	2	TRACHEAL ASPIRATE	2017-01-05	E. coli	E. COLI	1	2						2			2	2			1					2							2
178	1	SPUTUM	2017-01-24	E. coli	E. COLI	1	2			2			2			2	2			1	2	2			2						1	2
179	1	TRACHEAL ASPIRATE	2017-01-14	E. coli	E. COLI	1	2						2			1	2			1					2							2
213	1	TRACHEAL ASPIRATE	2017-04-10	E. coli	E. COLI	1			2							1	2			2					2							2
214	1	BLOOD	2017-04-09	E. coli	E. COLI		2						1			1	2								2							2
229	1	TRACHEAL ASPIRATE	2017-05-21	E. coli	E. COLI											1	3		3								1		1
238	3	TRACHEAL ASPIRATE	2017-07-09	E. coli	E. COLI	1	2			2			2			2	2			3	1	1						2			1
315	1	ASCITIC FLUID	2017-10-15	E. coli	E. COLI	1			2	2		2	2			2	2			1	1	1			2			2			1	2
334	1	SPUTUM	2017-08-01	E. coli	E. COLI	1			2				2			1	3			1					1							1
340	1	SPUTUM	2017-11-23	E. coli	E. COLI	1			2					2		2	2			1					2
340	2	SPUTUM	2017-12-08	E. coli	E. COLI	1			2					2		2	2			1					2							2
414	1	ENDOTRACHEAL ASPIRATE	2018-03-01	E. coli	E. COLI	2				2					2	3	2			2	2	2		3	2							2
416	1	BRONCHIAL ASPIRATE LAVAGE	2018-02-16	E. coli	E. COLI	2			2				2			1	2			2					2							2
35	1	BLOOD	2016-04-25	Enterobacter species	ENTEROBACTER SPECIES	1					1						3								1
93	1	TRACHEAL ASPIRATE	2016-07-28	Enterobacter species	ENTEROBACTER SPECIES	1							2			2	3			1			1									1
112	3	TRACHEAL ASPIRATE	2016-07-30	Enterobacter species	ENTEROBACTER SPECIES					2			2			2	3	1		1		1			1			2			1	1
112	6	PUS	2016-08-13	Enterobacter species	ENTEROBACTER SPECIES	1	2			2			2			1	2	2		1	2	2			1			2		2		2
148	6	ET SUCTION TIP	2016-11-18	Enterobacter species	ENTEROBACTER SPECIES	1	2						1			1	1			1	1	1			1							1
179	1	TRACHEAL ASPIRATE	2017-01-14	Enterobacter species	ENTEROBACTER SPECIES	1	2						1			1	1			1					1							1
181	3	SPUTUM	2017-02-28	Enterobacter species	ENTEROBACTER SPECIES					2			2							1								1				1
181	4	SPUTUM	2017-03-04	Enterobacter species	ENTEROBACTER SPECIES	1					2		2							1								1				1
226	3	TRACHEAL ASPIRATE	2017-05-08	Enterobacter species	ENTEROBACTER SPECIES	1	2			1			2			2	3			2	2	2			2			2			2	2
229	2	BLOOD	2017-05-18	Enterobacter species	ENTEROBACTER SPECIES	1	2						2			2	3			2
229	3	CVP TIP	2017-05-17	Enterobacter species	ENTEROBACTER SPECIES	1	2							2		2	3		2
327	1	BRONCHIAL ASPIRATE LAVAGE	2017-11-05	Enterobacter species	ENTEROBACTER SPECIES	1			2	2		2	2			2	2	1		1	1	1			2			3			2	2
362	4	TRACHEAL ASPIRATE	2018-01-27	Enterobacter species	ENTEROBACTER SPECIES	2										2	2			2					1
229	2	BLOOD	2017-05-18	Enterococcus species	ENTEROCOCCUS SPECIES	1																			1							2
226	2	CVP TIP	2017-05-04	GNS	GNS	1										1	2		2	1	2				2	2		2			2
434	1	BLOOD	2018-03-13	Haemolhilus influenzae	HAEMOLHILUS INFLUENZAE				2				2			1	2				2	2			2							2
175	2	TRACHEAL ASPIRATE	2017-01-05	Klebsiella oxytoca	KLEBSIELLA OXYTOCA	2	2			2		2	2			2	2			2	2	2			2			2			2	2
175	3	CVP TIP	2017-01-05	Klebsiella oxytoca	KLEBSIELLA OXYTOCA	2	2			2		2	2			2	2			2	2	2			2			2			2	2
235	1	SPUTUM	2017-06-08	Klebsiella oxytoca	KLEBSIELLA OXYTOCA	1							2				2			2	2	2						2				2
8	1	ET TUBE	2016-04-12	Klebsiella pneumoniae	KLEBSIELLA PNEUMONIAE	1							2			1	1			1					1							2
21	1	SUCTION TIP	2016-04-11	Klebsiella pneumoniae	KLEBSIELLA PNEUMONIAE	2				2			2			2	2	2		2	2	2			2	2		2			1
36	1	BRONCHIAL ASPIRATE LAVAGE	2016-04-24	Klebsiella pneumoniae	KLEBSIELLA PNEUMONIAE	3							2			2	3	2		1	1	1			1			3
40	1	WOUND SWAP	2016-05-09	Klebsiella pneumoniae	KLEBSIELLA PNEUMONIAE	2							2			2	2	1		2	2	2			2					2		2
85	1	SPUTUM	2016-06-19	Klebsiella pneumoniae	KLEBSIELLA PNEUMONIAE	2							2			2	2			2	3	3			2			3			2
93	3	FOLEY'S TIP	2016-07-08	Klebsiella pneumoniae	KLEBSIELLA PNEUMONIAE	2	2						2			1	2			1												2
112	1	TRACHEAL ASPIRATE	2016-07-24	Klebsiella pneumoniae	KLEBSIELLA PNEUMONIAE	2	2						2			1	2			2					1
112	2	TRACHEAL ASPIRATE	2016-07-28	Klebsiella pneumoniae	KLEBSIELLA PNEUMONIAE	3	2			2			2			1	2			2	1	1			3			1			1	2
112	3	TRACHEAL ASPIRATE	2016-07-30	Klebsiella pneumoniae	KLEBSIELLA PNEUMONIAE	1							2			1	3	1		2	1				1			1			2	2
112	6	PUS	2016-08-13	Klebsiella pneumoniae	KLEBSIELLA PNEUMONIAE	2	2			2			2			1	2	2		1	1	1			1			2		2		2
117	1	TRACHEAL ASPIRATE	2016-07-30	Klebsiella pneumoniae	KLEBSIELLA PNEUMONIAE	1	2						2			2	2	1		1	1	1			2			2			1	1
117	2	TRACHEAL ASPIRATE	2016-08-19	Klebsiella pneumoniae	KLEBSIELLA PNEUMONIAE	2	2			2			2			2	2	2		2	2	2			2			2				2
117	3	CVP TIP	2016-08-20	Klebsiella pneumoniae	KLEBSIELLA PNEUMONIAE	2	2			2			2			2	2	2		2	2	2			2			2			1
119	1	SPUTUM	2016-08-12	Klebsiella pneumoniae	KLEBSIELLA PNEUMONIAE	1	2						2			1				1					1							1
120	1	TRACHEAL ASPIRATE	2016-08-12	Klebsiella pneumoniae	KLEBSIELLA PNEUMONIAE	1	2						2			1	2			1				2								2
120	3	ET SUCTION TIP	22-aug=16	Klebsiella pneumoniae	KLEBSIELLA PNEUMONIAE	3	2			2			2			1	2	1		1	3	3			2			3				1
122	1	TRACHEAL ASPIRATE	2016-08-10	Klebsiella pneumoniae	KLEBSIELLA PNEUMONIAE	2	2		2	3			2			2	2	3		2		3									1	2
123	2	BLOOD	2016-08-09	Klebsiella pneumoniae	KLEBSIELLA PNEUMONIAE	2	2						2			1	2		2	2					2							2
123	3	TRACHEAL ASPIRATE	2016-08-10	Klebsiella pneumoniae	KLEBSIELLA PNEUMONIAE	2	2						2			2	2	1		2	2	2		2				2			2	2
123	5	CVP TIP	2016-08-15	Klebsiella pneumoniae	KLEBSIELLA PNEUMONIAE	1	2			2			2			1	2	1		1	2					2		2		2		1
140	1	TRACHEAL ASPIRATE	2016-09-12	Klebsiella pneumoniae	KLEBSIELLA PNEUMONIAE	2	2			2			2			2	2				1	1						2		1		2
154	1	TRACHEAL ASPIRATE	2016-11-20	Klebsiella pneumoniae	KLEBSIELLA PNEUMONIAE	1	2						1			1	1			1					1							1
156	2	TRACHEAL ASPIRATE	2016-12-12	Klebsiella pneumoniae	KLEBSIELLA PNEUMONIAE	2	2			2		2	2			2	2	2		2	2	2			2			2			2	2
185	1	TRACHEAL ASPIRATE	2017-01-26	Klebsiella pneumoniae	KLEBSIELLA PNEUMONIAE	2	2			2		2	2			2	2			2	2	2			2			2				2
208	1	SUCTION TIP	2017-04-03	Klebsiella pneumoniae	KLEBSIELLA PNEUMONIAE	2	2			2						2	2			2					2	2					2
208	3	TRACHEAL ASPIRATE	2017-04-17	Klebsiella pneumoniae	KLEBSIELLA PNEUMONIAE	2	2			2			2			2	2	2		2	2	2			2			2			2	2
219	1	TRACHEAL ASPIRATE	2017-05-05	Klebsiella pneumoniae	KLEBSIELLA PNEUMONIAE	2			2	2			2			2	2			2	2	2			2			2			2	2
224	1	CVP TIP	2017-04-22	Klebsiella pneumoniae	KLEBSIELLA PNEUMONIAE	2	2			2			2			2	2			2	2	2			2			2			1
224	2	TRACHEAL ASPIRATE	2017-04-16	Klebsiella pneumoniae	KLEBSIELLA PNEUMONIAE	2			2	2						2	2	1		2	3	2			2			2			1	2
236	1	TRACHEAL ASPIRATE	2017-06-15	Klebsiella pneumoniae	KLEBSIELLA PNEUMONIAE	2	2			2			2			1	2			2		2			2			2			1	2
236	2	TRACHEAL ASPIRATE	2017-06-20	Klebsiella pneumoniae	KLEBSIELLA PNEUMONIAE	2	2			2			2			1	2			2		2			2			2			2
237	1	TRACHEAL ASPIRATE	2017-06-21	Klebsiella pneumoniae	KLEBSIELLA PNEUMONIAE	2			2	2		2	2			2	2	2		2	2				2			2			1	2
238	1	TRACHEAL ASPIRATE	2017-07-07	Klebsiella pneumoniae	KLEBSIELLA PNEUMONIAE	2			2	2		2				1	2	1		2	2	2			2			2			1	2
238	2	TRACHEAL ASPIRATE	2017-07-12	Klebsiella pneumoniae	KLEBSIELLA PNEUMONIAE	2	2					2			2	1	2	1		2	2	2						2			1	2
238	3	TRACHEAL ASPIRATE	2017-07-09	Klebsiella pneumoniae	KLEBSIELLA PNEUMONIAE	2	2			2			2			1	2			2	3	3						2
249	1	TRACHEAL ASPIRATE	2017-07-09	Klebsiella pneumoniae	KLEBSIELLA PNEUMONIAE	2	2			2			2			1	2			2	1	2						2				2
250	1	TRACHEAL ASPIRATE	2017-07-10	Klebsiella pneumoniae	KLEBSIELLA PNEUMONIAE	2	2			2			2				2			2	3	2						2				3
253	1	SPUTUM	2017-07-16	Klebsiella pneumoniae	KLEBSIELLA PNEUMONIAE	2			2	2		2			2	2	2			2	3	1			2			3			1	2
256	1	TRACHEAL ASPIRATE	2017-07-27	Klebsiella pneumoniae	KLEBSIELLA PNEUMONIAE	2			2	2		2			2	2	2			2	2	2			2			2			2	2
260	2	TRACHEAL ASPIRATE	2017-08-13	Klebsiella pneumoniae	KLEBSIELLA PNEUMONIAE	2			2	2		2	2			2	2			2	2	2			2			2				2
260	3	TRACHEAL ASPIRATE	2017-08-17	Klebsiella pneumoniae	KLEBSIELLA PNEUMONIAE	2			2			2			2	2	2	1		2	2	3			2			2		3		2
260	4	ENDOTRACHEAL ASPIRATE	2017-09-04	Klebsiella pneumoniae	KLEBSIELLA PNEUMONIAE	2	2			2		2	2			2	2			2	2	2			2			2			1	2
269	1	TRACHEAL ASPIRATE	2017-08-19	Klebsiella pneumoniae	KLEBSIELLA PNEUMONIAE	2				2					2		2	1		2	2	2					2	2				2
269	2	TRACHEAL ASPIRATE	2017-08-21	Klebsiella pneumoniae	KLEBSIELLA PNEUMONIAE	2			2	2		2	2			1	2			2	2	2			2			2			1	2
279	1	TRACHEAL ASPIRATE	2017-08-31	Klebsiella pneumoniae	KLEBSIELLA PNEUMONIAE	1			2	2		2	2			2		1		1	1	1			1			1			3	2
281	1	ENDOTRACHEAL ASPIRATE	2017-08-30	Klebsiella pneumoniae	KLEBSIELLA PNEUMONIAE	1			2	2		2	2			2		1		2	1	1			1			1			1	2
283	1	SPUTUM	2017-09-08	Klebsiella pneumoniae	KLEBSIELLA PNEUMONIAE					2		2			2	2	2			2	2							1			1	2
283	2	ENDOTRACHEAL ASPIRATE	2017-09-11	Klebsiella pneumoniae	KLEBSIELLA PNEUMONIAE	2			2	2		2			2	2	2			2	2	2			2			2			1	2
305	3	TRACHEAL ASPIRATE	2017-11-09	Klebsiella pneumoniae	KLEBSIELLA PNEUMONIAE	2			2	2		2	2			1	2			2	2	2			2			2			3	2
362	1	TRACHEAL ASPIRATE	2018-01-12	Klebsiella pneumoniae	KLEBSIELLA PNEUMONIAE	1	2			2						2				2	1	1			1			1				1
362	2	ENDOTRACHEAL ASPIRATE	2018-01-15	Klebsiella pneumoniae	KLEBSIELLA PNEUMONIAE	2			2	2			2			2	2			2	1	1			1			3			1	3
131	2	TRACHEAL ASPIRATE	2016-09-18	Klebsiella species	KLEBSIELLA SPECIES	2	2			2						2	2			2	2	2						2			1	2
145	1	TRACHEAL ASPIRATE	2016-10-03	Klebsiella species	KLEBSIELLA SPECIES	2	2			2		2	2				2			2	3	2			2			2				2
181	1	TRACHEAL ASPIRATE	2017-01-23	Klebsiella species	KLEBSIELLA SPECIES	1	2			2		2	2			1	1			2	1	1			1			1				2
215	1	TRACHEAL ASPIRATE	2017-04-21	Klebsiella species	KLEBSIELLA SPECIES	2	2			2			2			2	2			2	2	2			2			2			2	2
228	2	CVP TIP	2017-05-20	Klebsiella species	KLEBSIELLA SPECIES	2	2		2								2	3		2	1	1			2			2			1
228	4	BLOOD	2017-05-18	Klebsiella species	KLEBSIELLA SPECIES	2	2			2			2			2	2			2	2	2			2			2			1	2
260	1	TRACHEAL ASPIRATE	2017-08-06	Klebsiella species	KLEBSIELLA SPECIES	1	2			3		2	2		2		2			1	1	1			2			1			3	2
279	2	TRACHEAL ASPIRATE	2017-09-03	Klebsiella species	KLEBSIELLA SPECIES	1	2			2			2			2	3			1	1	1			1			1			1	2
412	1	ENDOTRACHEAL ASPIRATE	2018-02-19	Klebsiella species	KLEBSIELLA SPECIES				2	2					1		3			2	1	1			1			3			1	2
432	1	SPUTUM	2018-03-17	Klebsiella species	KLEBSIELLA SPECIES	1			2				1				1			1		1			1							1
362	3	WOUND SWAP	2018-02-28	Methicillin resistant Staphylococcus aureus (MRSA)	METHICILLIN RESISTANT STAPHYLOCOCCUS AUREUS (MRSA)	2					2					1	2		2	2					2	2						2
154	3	BLOOD	2016-11-22	Non haemolytic streptococcus	NON HAEMOLYTIC STREPTOCOCCUS		2				2		2			1			2
68	1	ET SUCTION TIP	2016-06-03	Pesudomonas aeruginosa	PESUDOMONAS AERUGINOSA								2			2																2
68	3	ET SUCTION TIP	2016-06-16	Pesudomonas aeruginosa	PESUDOMONAS AERUGINOSA		2						3			2	3	1		1	1	1					2	1			2	2
71	1	ET SUCTION TIP	2016-06-07	Pesudomonas aeruginosa	PESUDOMONAS AERUGINOSA	2				2			2			2	2	1		2	2	2			2			2			2
88	1	TRACHEAL ASPIRATE	2016-06-26	Pesudomonas aeruginosa	PESUDOMONAS AERUGINOSA	1							1			2	1			1					1							2
120	4	SPUTUM	2016-09-02	Pesudomonas aeruginosa	PESUDOMONAS AERUGINOSA	1	2			1			2				1			1	2	2			2						3
123	3	TRACHEAL ASPIRATE	2016-08-10	Pesudomonas aeruginosa	PESUDOMONAS AERUGINOSA	2	2						2			2	2	1		2	1	2			2			2			2	2
140	2	BLOOD	2016-09-12	Pesudomonas aeruginosa	PESUDOMONAS AERUGINOSA	2	2			2	2		2			2	2	1		2	1	2			2			2		2		2
148	1	ET SUCTION TIP	2016-10-19	Pesudomonas aeruginosa	PESUDOMONAS AERUGINOSA	1	2			2			2					1		1	1	2						1
148	6	ET SUCTION TIP	2016-11-18	Pesudomonas aeruginosa	PESUDOMONAS AERUGINOSA	1	2						2			2	1			1					2							2
154	2	ET SUCTION TIP	2016-11-22	Pesudomonas aeruginosa	PESUDOMONAS AERUGINOSA	2							2			2	2	1		1	2	2			2			2			2	2
181	1	TRACHEAL ASPIRATE	2017-01-23	Pesudomonas aeruginosa	PESUDOMONAS AERUGINOSA	1	2			2		1	2			2	1			1	1	1			1			1				2
181	3	SPUTUM	2017-02-28	Pesudomonas aeruginosa	PESUDOMONAS AERUGINOSA							1					1			1	1							1
181	4	SPUTUM	2017-03-04	Pesudomonas aeruginosa	PESUDOMONAS AERUGINOSA	1						1					1			1	1							1
226	3	TRACHEAL ASPIRATE	2017-05-08	Pesudomonas aeruginosa	PESUDOMONAS AERUGINOSA	2											2	1		2	1	2						2
228	5	TRACHEAL ASPIRATE	2017-05-19	Pesudomonas aeruginosa	PESUDOMONAS AERUGINOSA	2			2								2			2	2	2						2
237	1	TRACHEAL ASPIRATE	2017-06-21	Pesudomonas aeruginosa	PESUDOMONAS AERUGINOSA	1						1					1			1	1	1						1
260	3	TRACHEAL ASPIRATE	2017-08-17	Pesudomonas aeruginosa	PESUDOMONAS AERUGINOSA	2			2			2			2	2	2	1		2	2	2			2			2				2
264	1	BRONCHIAL ASPIRATE LAVAGE	2017-08-13	Pesudomonas aeruginosa	PESUDOMONAS AERUGINOSA	2						2					2	1		2	3	2						2
296	1	TRACHEAL ASPIRATE	2017-09-29	Pesudomonas aeruginosa	PESUDOMONAS AERUGINOSA	1						1					1	1		1	1	1						1
300	1	TRACHEAL ASPIRATE	2017-10-04	Pesudomonas aeruginosa	PESUDOMONAS AERUGINOSA	1				2		1	1				1	1			1	1						1
305	1	BRONCHIAL ASPIRATE LAVAGE	2017-10-17	Pesudomonas aeruginosa	PESUDOMONAS AERUGINOSA	1						2	1				1	1		1	1	1						1
349	1	SPUTUM	2017-12-15	Pesudomonas aeruginosa	PESUDOMONAS AERUGINOSA	1											1	1		1	1	1										1
362	1	TRACHEAL ASPIRATE	2018-01-12	Pesudomonas aeruginosa	PESUDOMONAS AERUGINOSA	1				2							1			1	3	2						1
362	2	ENDOTRACHEAL ASPIRATE	2018-01-15	Pesudomonas aeruginosa	PESUDOMONAS AERUGINOSA	1											1	1		1	2	2						1
131	1	TRACHEAL ASPIRATE	2016-09-04	Pseudomonas species	PSEUDOMONAS SPECIES	2	2			2						2	2	1		2	2	2			2			2			1	2
228	3	wOUND SWAP	2017-06-13	Pseudomonas species	PSEUDOMONAS SPECIES	1						3					1	1		1	1	1						1
242	1	SPUTUM	2017-06-25	Pseudomonas species	PSEUDOMONAS SPECIES	2						1					1	2		1	1	1						1
301	1	TRACHEAL ASPIRATE	2017-10-09	Pseudomonas species	PSEUDOMONAS SPECIES	1	2			2						2	1	1		1	1	1			1			1			2
362	1	TRACHEAL ASPIRATE	2018-01-12	Pseudomonas species	PSEUDOMONAS SPECIES	2				1							1			2	1	1						1
429	1	TRACHEAL ASPIRATE	2018-03-11	Pseudomonas species	PSEUDOMONAS SPECIES	2											2	1		2	1	2						2
432	3	SPUTUM	2018-03-25	Pseudomonas species	PSEUDOMONAS SPECIES	2						2						1		2	2	2						2
3	1	SPUTUM	2016-03-19	Staphylococcues aureus	STAPHYLOCOCCUES AUREUS	1										2	2		2	1					2	2
186	1	SPUTUM	2017-01-31	Staphylococcues aureus	STAPHYLOCOCCUES AUREUS	2										2	2		2	2					2	2						1
205	2	SPUTUM	2017-03-24	Staphylococcues aureus	STAPHYLOCOCCUES AUREUS	1										3	2		1	1					2	1						2
352	1	ENDOTRACHEAL ASPIRATE	2017-12-19	Staphylococcues aureus	STAPHYLOCOCCUES AUREUS	1					2					1	2		2	2					2	2		3				2

## Sheet: COMPLETE1of2
StudyNo	Assessment date	ASSTIM	Sedatives	Neuromuscular	Antacids	Insulin	Steroids	Vasoactive	Hemodialysis	Transfusion	SecureAirway	IntubationDAT	AspiratePleura	OTHSpec	DISDAT	IntubationDAT	DISDAT	DaysIntubation	DISREAS	Mortality_group	Diagnoses1	Diagnoses2	Diagnoses3	GCSE	GCSV	GCSM	STATDAT	FLVAPDAT	WELL48HDAT	FLNoVAPDAT	Culture	OTHCulture	TotalCost	ICUCost	Insurance	ICUInsure	FLDAT	ResearcherFL	Outcome	IfAlive
3	2016-03-28	10:00	1	2	1	2	1	1	2	2	1	2016-03-28	2		2016-03-28	2016-03-28	2016-03-28	1	5	5												FALSE					2016-03-28	DR RAJKUMAR	1
5	2016-04-06	14:00	1	2	1	2	1	2	2	2	1	2016-03-18	2		2016-04-06	2016-03-18	2016-04-06	20	6	1	NEW ONSET OF LEFT BUNDLE BRAANCH BLOCK WITH ACUTE EXACERBATION CHRONIC OBSTRUCTIVE PULMONARY DISEASE WITH PNEUMONIA			4	5	6						FALSE							2	3
6	2016-06-04	10:00	1	1	1	2	2	1	2	2	1	2016-03-25	2		2016-04-06	2016-03-25	2016-04-06	13	4	4												FALSE							1
7	2016-03-28	14:00	1	2	1	2	1	2	2	2	1	2016-03-21	2		2016-03-28	2016-03-21	2016-03-28	8	6	1	ACUTE EXACERBATION OF CHRONIC OBSTRUCTIVE PULMONARY DISEASE WITH RESPIRATORY ACIDOSIS WITH HYPERCALCEMIA(RESOLVED)			4	5	6						FALSE							2	3
8	2016-04-15	14:00	1	1	1	2	2	1	2	2	1	2016-03-28	2		2016-04-15	2016-03-28	2016-04-15	19	5	5												FALSE						DR RAJKUMAR	1
9	2016-03-29	10:00	1	2	1	1	2	1	2	2	1	2016-03-29	2		2016-04-05	2016-03-29	2016-04-05	8	5	5												FALSE							1
12	2016-04-10	10:00	2	2	1	2	1	1	2	2	1	2016-04-09	2		2016-04-10	2016-04-09	2016-04-10	2	4	4												FALSE							1
17	2016-05-23	10:00	1	1	1	2	1	2	2	2	1	2016-04-09	2		2016-05-12	2016-04-09	2016-05-12	34	1	1	TETANUS			4	5	6		2016-05-23		2016-05-23	1	TRUE					2016-05-23	DR RAJKUMAR	2	1
21	2016-04-11	10:00	1	2	1	2	1	1	2	2	1	2016-04-11	2		2016-04-11	2016-04-11	2016-04-11	1	5	5	? PULMONARY TUBERCULOSIS WITH SEPSIS WITH ACUTE KIDNEY INJURY WITH METABOLIC ACIDOSIS											FALSE							1
26	2016-04-26	10:00	1	2	1	1	1	2	2	2	1	2016-04-15	2		2016-04-25	2016-04-15	2016-04-25	11	5	5												FALSE							1
27	2016-04-21	14:00	1	2	1	2	2	2	2	2	1	2016-04-17	2		2016-04-22	2016-04-17	2016-04-22	6	6	1	STATUS EPILEPTICUS WITH B/L PNEUMONIA			4	5	6						FALSE							2	3
30	2016-04-19	14:00	1	2	1	2	1	2	2	2	1	2016-04-14	2		2016-04-19	2016-04-14	2016-04-19	6	6	1	ACUTE EXACERBATION OF CHRONIC PULMONARY DISEASE WITH CARBONDIOXIDE RETENTION			4	5	6						FALSE							2	3
35	2016-05-24	14:00	1	2	1	2	2	1	2	1	1	2016-05-20	2		2016-05-24	2016-05-20	2016-05-24	5	5	5	SYSTEMIC LUPUS ERTHEMATOSUS											FALSE							1
36	2016-04-27	14:00	1	2	1	2	1	1	2	2	1	2016-04-21	2		2016-04-27	2016-04-21	2016-04-27	7	4	4											1	TRUE					2016-04-27	DR RAJKUMAR	1
38	2016-05-06	14:00	1	2	1	2	2	1	2	2	1	2016-04-26	2		2016-05-06	2016-04-26	2016-05-06	11	6	1	ATRAIL FIBRILLATION WITH HEART FAILURE POST DIRECT CURRENT SHOCK			4	5	6						FALSE							2	3
39	2016-05-13	14:00	1	2	1	2	1	1	2	2	1	2016-04-30	2		2016-05-13	2016-04-30	2016-05-13	14	6	1	PRESSURE DISSEMINATED TUBERCULOSIS ?INTRA-ABDOMINAL MALIGNANCY WITH HYPOKALEMIA WITH ASPIRATED PNEUMONIA			4	5	6						FALSE							2	3
40	2016-05-19	14:00	1	2	1	2	1	1	2	1	1	2016-04-27	2		2016-05-19	2016-04-27	2016-05-19	23	6	1	DISSEMINATED ABDOMEN TUBERCULOSIS WITH SEPTIC SHOCK( RESOLVED) WITH HEART FAILURE WITH POST EXPLORATORY			4	5	6						FALSE							2	3
41	2016-05-05	14:00	1	2	1	2	1	2	2	2	1	2016-04-29	2		2016-05-05	2016-04-29	2016-05-05	7	5	5												FALSE							1
42	2016-05-10	14:00	1	2	1	2	1	2	2	2	1	2016-05-01	2		2016-05-10	2016-05-01	2016-05-10	10	6	1	ACUTE EXACERBATION OF CHRONIC OBSTRUCTIVE PULMONARY DISEASE WITH CO2 NARCOSIS			4	5	6						FALSE							2	3
43	2016-05-16	14:00	1	2	1	1	1	2	2	2	1	2016-05-08	2		2016-05-16	2016-05-08	2016-05-16	9	4	4												FALSE							1
48	2016-05-18	14:00	1	2	1	2	2	2	2	1	1	2016-05-10	2		2016-05-18	2016-05-10	2016-05-18	9	6	1	B/L PNEUMONIA WITH ACUTE RESPIRATORY DISTRESS WITH ANEMIA WITH HYPOCALCEMIA(RESOLVED)			4	5	6						FALSE							2	3
50	2016-05-11	14:00	1	2	1	2	1	1	2	2	1	2016-05-10	2		2016-05-11	2016-05-10	2016-05-11	2	4	4												FALSE							1
56	2016-05-26	14:00	1	1	1	2	1	2	2	2	1	2016-05-18	1		2016-05-26	2016-05-18	2016-05-26	9	6	1	B/L PNEUMONIA WITH ACUTE RESPIRATORY DISEASE SYNDROME WITH PRESUMED PULMOANRY TUBERCULOSIS TO R/O INTERSTITIAL LIVER DISEASE			4	5	6						FALSE							2	3
57	2016-05-28	14:00	1	2	1	1	2	1	1	1	1	2016-05-17	2		2016-05-28	2016-05-17	2016-05-28	12	4	4												FALSE							1
59	2016-05-23	14:00	1	2	1	2	1	2	2	2	1	2016-05-19	2		2016-05-23	2016-05-19	2016-05-23	5	6	1	ACUTE EXACERBATION OF CHRONIC OBSTRUCTIVE PULMONARY DISEASE WITH HYPERTENSION WITH PNEUMONIA			4	5	6						FALSE							2	3
65	2016-06-06	14:00	1	1	1	2	1	1	2	1	1	2016-05-25	2		2016-06-06	2016-05-25	2016-06-06	13	6	1	B/L PNEUMONIA WITH MILLIARY TUBERCULOSIS WITH URINARY TRACT INFECTION WITH SEPSIS( RESOLVED)			4	5	6						FALSE							2	3
68	2016-07-04	10:00	1	1	1	1	1	1	2	2	1	2016-06-01	2		2016-06-20	2016-06-01	2016-06-20	20	1	1				4	5	6		2016-07-04			1	TRUE					2016-07-04	DR RAJKUMAR	2	1
71	2016-06-12	14:00	1	1	1	2	1	1	2	2	1	2016-06-02	2		2016-06-12	2016-06-02	2016-06-12	11	6	1	B/L PNEUMONIA IN SEPSIS( RESOLVED) WITH SEVERE SYSTOLIC DYSFUCTION (RESOLVED)WITH ?POST PARTUM CARDIOMAYOPATHY			4	5	6						FALSE							2	3
74	2016-06-10	10:00	1	2	1	2	1	2	2	2	1	2016-06-09	2		2016-06-09	2016-06-09	2016-06-09	1	5	5												FALSE							1
76	2016-06-08	14:00	1	2	1	2	2	1	2	2	1	2016-06-06	2		2016-06-08	2016-06-06	2016-06-08	3	5	5												FALSE							1
80	2016-06-21	14:00	1	2	1	1	1	1	2	2	1	2016-06-11	2		2016-06-20	2016-06-11	2016-06-20	10	6	1	URINARY TRACT INFECTION WITH SEPSIS(RESOLVED)			4	5	6						FALSE							2	3
81	2016-06-27	10:00	1	2	1	1	1	1	2	1	1	2016-06-14	2		2016-06-27	2016-06-14	2016-06-27	14	3	1	PANCYTOPENIA WITH SEVERE ANEMIA IN SHOCK WITH ALCOHOLIC HEPATITIS WITH PRESUMED TUBERCULOSIS UNDER ATT WITH SEIZURE			3	T	5						FALSE							1
83	2016-06-19	14:00	1	2	1	2	1	2	2	2	1	2016-06-12	2		2016-06-19	2016-06-12	2016-06-19	8	6	1	MENINGOENCEPHALITIS			4	5	6						FALSE							2	3
87	2016-06-25	14:00	1	2	1	1	2	2	2	2	1	2016-06-20	2		2016-06-25	2016-06-20	2016-06-25	6	6	1	EMERGENCY LOWER SEGMENT CESAREAN SECTION WITH SEVERE PRE ECLAPSIA WITH DIABETIC MELLITUS			4	5	6						FALSE							2	3
88	2016-07-24	10:00	1	1	1	2	1	2	2	2	1	2016-06-19	2		2016-07-14	2016-06-19	2016-07-14	26	4	4												FALSE							1
91	2016-06-30	14:00	1	2	1	2	2	2	1	1	1	2016-06-26	2		2016-06-30	2016-06-26	2016-06-30	5	6	1	CHRONIC KIDNEY DISEASE			4	5	6						FALSE							2	3
92	2016-07-14	10:00	1	1	1	1	1	1	2	2	1	2016-06-27	2		2016-07-14	2016-06-27	2016-07-14	18	5	5	B/L PNEUMONIA WITH ACUTE RESPIRATORY DISEASE SYNDROME WITH ACUTE KIDNEY INJURY											FALSE							1
93	2016-07-26	10:00	1	2	1	1	1	2	2	2	1	2016-06-25	2		2016-07-11	2016-06-25	2016-07-11	17	1	1	AMITRIPTYLINE POISONING WITH K/C/O DIABETIC MELLITUS WITH DEPRESSION							2016-07-26				TRUE					2016-07-26	DR RAJKUMAR	1
103	2016-07-28	10:00	2	2	1	2	1	2	2	2	1	2016-07-22	2		2016-07-28	2016-07-22	2016-07-28	7	3	1	ACUTE EXACERBATION OF CHRONIC OBSTRUCTIVE PULMONARY DISEASE WITH CONGESTIVE CARDIAC FAILURE WITH DILATED CARDIOMYOPATHY								2016-07-28			FALSE							2	1
105	2016-07-19	14:00	1	2	1	2	1	2	2	2	1	2016-07-16	2		2016-07-19	2016-07-16	2016-07-19	4	6	1	ACUTE EXACERBATION OF CHRONIC OBSTRUCTION PULMONARY DISEASE WITH CORPUMONALE WITH S/P CPR WITH DYSGEA TROCYTEMSA(CORRECTED)			4	5	6						FALSE							2	3
106	2016-07-21	14:00	2	2	1	1	1	1	2	2	1	2016-07-15	2		2016-07-21	2016-07-15	2016-07-21	7	6	1	ACUTE EXACERBATION OF BRONCHIAL ASTHMA			4	5	6						FALSE							2	3
108	2016-07-15	10:00	1	2	1	2	1	2	2	2	1	2016-07-11	2		2016-07-15	2016-07-11	2016-07-15	5	5	5	BILATERAL PNEUMONIA WITH RIGHT SIDED PLEURAL EFFUSION WITH ASCITIS											FALSE							1
109	2016-07-23	14:00	1	2	1	2	2	2	2	2	1	2016-07-20	2		2016-07-23	2016-07-20	2016-07-23	4	6	1	K/C/O BLADDER CANCER WITH PRESUMED CHRONIC OBSTRUCTIVE PULMONARY DISEASE (CYSTOSCOPY)			4	5	6						FALSE							2	3
110	2016-08-03	16:00	2	2	1	2	1	2	2	2	1	2016-07-21	2		2016-08-03	2016-07-21	2016-08-03	14	5	5	ACUTE EXACERBATION OF CHRONIC OBSTRUCTIVE PULMONARY DISEASE WITH CARDIAC CONGESTIVE FAILURE WITH ISCHEMIC HEART DISEASE WITH ACUTE KIDNEY INJURY											FALSE							1
112	2016-08-21	14:00	1	1	1	2	1	1	2	2	1	2016-07-21	2		2016-09-13	2016-07-21	2016-09-13	55	6	1	B/L PNEUMONIA WITH ACUTE RESPIRATORY DISEASE SYNDROME WITH SEPTIC SHOCK(RESOLVED) WITH TUBERCULAR MENINGITIS WITH KLEBSIELLA PNEUMONIA GROWTH IN TRACHEAL ASPIRATE			4	2	6	2016-08-21					FALSE					2016-08-21	DR RAJKUMAR	2	3
114	2016-07-24	14:00	2	2	1	1	1	1	2	2	1	2016-07-24	2		2016-07-24	2016-07-24	2016-07-24	1	5	5	BILATERAL LOWER ZONE PNEUMONIA											FALSE							1
115	2016-09-02	10:00	1	2	1	2	1	2	2	2	1	2016-07-26	2		2016-08-08	2016-07-26	2016-08-08	14	4	4												FALSE							1
116	2016-08-04	14:00	1	2	1	2	2	1	2	2	1	2016-08-25	2		2016-08-04	2016-08-25	2016-09-04	11	6	1	RIGHT PYELONEPHRITIS WITH URINARY TRACT INFECTION WITH SEPSIS WITH ACUTE KIDNEY INJURY (RESOLVING)WITH BILATERAL PNEUMONIA WITH EMPHYSEMALOUS BULLAE			4	5	6						FALSE							2	3
117	2016-08-29	10:00	1	1	1	1	1	2	1	1	1	2016-07-24	2		2016-08-22	2016-07-24	2016-08-22	30	6	1	CHRONIC KIDNEY DISEASE WITH HYPERTENSION WITH DIABETIC MELLITUS WITH PULMONARY EDEMA(RESOLVED)			4	5	6	2016-08-29				1	TRUE					2016-08-29	DR RAJKUMAR	2	3
120	2016-09-22	13:00	1	2	1	2	2	2	2	2	1	2016-08-01	2			2016-08-01				1	QUADRIPLEGIA SECONDARY TO GULLIAN BARRE SYNDROME			4	T	6	2016-08-19					TRUE					2016-08-19	DR RAJKUMAR	2
122	2016-08-11	14:00	1	2	1	2	1	1	2	2	1	2016-08-05	2		2016-08-11	2016-08-05	2016-08-11	7	4	4												FALSE							1
123	2016-09-07	14:00	1	2	1	2	2	1	1	1	1	2016-08-06	2		2016-09-01	2016-08-06	2016-09-01	27	6	1	CHRONIC KIDNEY DISEASE WITH SECOND DEGREE OBSTRUCTIVE UROPATHY WITH PULMONARY EDEMA			4	5	6	2016-09-07				1	TRUE					2016-09-07	DR RAJKUMAR	2	3
124	2016-08-09	10:00	1	2	1	2	2	1	2	2	1	2016-08-07	2		2016-08-09	2016-08-07	2016-08-09	3	5	5	? CHRONIC LIVER DISEASE WITH ALCOHOL WITHDRAWL SYNDROME WITH HYPONATREMIA WITH HYPOKALEMIA ? HEPATIC ENCEPHALOPATHY											FALSE							1
125	2016-08-26	10:00	1	2	1	2	2	2	2	1	1	2016-08-08	2		2016-08-26	2016-08-08	2016-08-26	19	6	1	K/C/O SEIZURE D/O WITH ASPIRATION PNEUMONIA WITH ACUTE RESPIRATORY DISTRESS SYNDROME			4	5	6						FALSE							2	3
126	2016-08-22	10:00	1	2	1	1	1	1	2	2	1	2016-08-10	2		2016-08-22	2016-08-10	2016-08-22	13	5	5	HVS TIPS DUE TO SCRUB TYPHUS WITH ACUTE GASTRO ENTERITIS WITH UREMIC ENCEPHALOPATHY WITH DE ARRANGED LIVER FUNCTION TEST											FALSE							1
127	2016-08-19	14:00	1	1	1	2	2	2	2	2	1	2016-08-16	2		2016-08-19	2016-08-16	2016-08-19	4	5	5	TETANUS											FALSE							1
130	2016-10-02	10:00	1	2	1	2	1	1	2	2	1	2016-08-26	2		2016-09-08	2016-08-26	2016-09-08	14	3	1				4	T	6		2016-10-02		2016-10-02	1	TRUE					2016-10-02	RN SARITA	1
131	2016-09-21	14:00	1	2	1	2	1	2	2	2	1	2016-08-24	2		2016-09-21	2016-08-24	2016-09-21	29	3	1	TUBERCULAR MENINGITIS			1	T	1					1	TRUE							1
140	2016-10-11	10:00	1	2	1	2	1	2	2	2	1	2016-09-08	2		2016-09-26	2016-09-08	2016-09-26	19	1	1	B/L PNEUMONIA WITH SEPSIS(RESOLVED) WITH AKI(RESOLVED) WITH ATRIAL FIBRILLATION RATE CONTROLLED			4	5	6		2016-10-11		2016-10-11	1	TRUE							2	1
144	2016-07-26	14:00	1	2	1	2	1	2	2	1	1	2016-07-24	2		2016-07-26	2016-07-24	2016-07-26	3	4	4												FALSE							1
145	2016-10-10	14:00	1	2	1	2	2	1	2	2	1	2016-09-30	2		2016-10-10	2016-09-30	2016-10-10	11	6	1	INSECTICIDE POISIONING			4	5	6						FALSE							2	3
146	2016-10-27	14:00	1	1	1	2	2	1	2	2	1	2016-10-18	2		2016-10-27	2016-10-18	2016-10-27	10	6	1	B/L PNEUMONIA WITH SEPTIC SHOCK ACUTE RESPIRATORY DISTRESS SYNDROME			4	5	6						FALSE							2	3
147	2016-10-18	14:00	2	2	1	2	2	2	2	2	1	2016-10-04	2		2016-11-18	2016-10-04	2016-11-18	46	6	1	GUILIAN BARRER SYNDROME			4	1	6						FALSE							2	3
148	2016-11-18	14:00	1	2	1	2	1	1	2	2	1	2016-10-13	2		2016-11-27	2016-10-13	2016-11-27	46	6	1	ACUTE RESPIRATORY DISTRESS SYNDROME WITH BILATERAL PNEUMONIA WITH PRESUMED NEPHRO PULMONARY SYNDROME			4	5	6						FALSE					2016-11-18	DR RAJKUMAR	2	3
149	2016-12-05	10:00	1	1	1	2	2	1	2	2	1	2016-11-04	2		2016-11-23	2016-11-04	2016-11-23	20	1	1	B/L PNEUMONIA WITH MALARIA WITH SCRUB TYPHUS WITH DENGUE			4	5	6		2016-12-05			1	TRUE					2016-12-05	DR RAJKUMAR	2	1
152	2016-11-14	10:00	2	2	1	1	2	2	2	1	1	2016-11-14	2		2016-11-29	2016-11-14	2016-11-29	16	4	4												FALSE							1
154	2016-12-25	10:00	1	2	1	2	2	1	2	1	1	2016-11-19	2		2016-12-20	2016-11-19	2016-12-20	32	6	1	LEFT LOWER ZONE PNEUMONIA WITH ALCOHOL WITHDRAWAL WITH HYPOPHOSPHAMIA WITH SEPTIC SHOCK(RESOLVED)			4	5	6					1	TRUE					2016-12-25	DR RAJKUMAR	2	3
156	2016-12-25	14:00	1	2	1	1	2	1	2	2	1	2016-11-24	2		2016-12-13	2016-11-24	2016-12-13	20	4	4												FALSE							1
157	2016-12-11	14:00	1	2	1	1	1	2	2	2	1	2016-12-03	2		2016-12-11	2016-12-03	2016-12-11	9	6	1	ACUTE EXACERBATION OF CHRONIC OBSTRUCTIVE PULMONARY DISEASE WITH CO2 NARCOSIS WITH PNEUMONIA WITH SEPSIS			4	5	6						FALSE							2	3
158	2016-12-13	14:00	1	2	1	2	2	2	2	2	1	2016-12-04	2		2016-12-13	2016-12-04	2016-12-13	10	6	1	ACQUIRED DEMYELINATING SYNDROME OUT OF DELERIUM WITH ASPIRATION PNEUMONIA WITH ALCOHOL WITHDRAWL IN DELERIUM			4	5	6						FALSE							2
159	2016-12-15	14:00	1	2	1	2	2	1	2	2	1	2016-12-08	2		2016-12-15	2016-12-08	2016-12-15	8	5	5	PLEURAL EFFUSION WITH PNEUMONIA WITH K/C/O DIABETES MELLITUS WITH RIGHT LEG FILARIASIS			1	1	1						FALSE							1
160	2016-12-16	14:00	2	2	1	2	1	2	2	2	1	2016-12-11	2		2016-12-16	2016-12-11	2016-12-16	6	6	1	ACUTE EXACERBATION OF CHRONIC OBSTRUCTIVE DISEASE WITH CO2 NARCOSIS WITH PNEUMONIA WITH CONGESTIVE CARDIAC FAILURE			4	5	6						FALSE							2	3
161	2016-12-13	14:00	1	2	2	2	1	2	2	2	1	2016-12-12	2		2016-12-13	2016-12-12	2016-12-13	2	3	1	HEMOPTYSIS 2 DEGREE TO VASCULITIS (? WEGENER GRANULOMATOSIS)			3	T	4						FALSE							1
162	2016-12-24	14:00	1	2	1	2	1	2	2	2	1	2016-12-15	2		2016-12-24	2016-12-15	2016-12-24	10	6	1	RESPIRATORY FAILURE			4	5	6						FALSE							2	3
166	2016-12-20	14:00	2	2	1	2	1	2	2	2	1	2016-12-15	2		2016-12-20	2016-12-15	2016-12-20	6	3	1	RESPIRATORY ACIDOSIS WITH ACUTE KIDNEY INJURY WITH ? CONGESTIVE CARDIAC FAILURE WITH POSTTUBERCULOSIS			4	T	6						FALSE							1
167	2016-01-08	14:00	2	2	1	1	1	2	2	2	1	2016-12-22	2		2016-01-07	2016-12-22	2017-01-07	17	4	4												FALSE							1
169	2016-12-24	14:00	2	2	1	2	1	2	2	2	1	2016-12-19	2		2016-12-24	2016-12-19	2016-12-24	6	5	5	ACUTE EXACERBATION WITH CHRONIC OBSTRUCTIVE PULMONARY DISEASE WITH PNEUMONIA			1	1	1						FALSE							1
172	2017-01-04	14:00	1	2	1	1	2	1	1	1	1	2016-12-21	2		2017-01-04	2016-12-21	2017-01-04	15	3	1	ALCOHOLIC LIVER DISEASE WITH ALCOHOL WITHDRAWL SEIZURE WITH ACUTE KIDNEY INJURY WITH SEPTIC SHOCK WITH ? ACUTE PANCREATITIS			3	T	5						FALSE							2	2
174	2017-01-08	14:00	1	2	1	1	2	1	1	1	1	2017-01-01	2		2017-01-07	2017-01-01	2017-01-07	7	5	5	UNCONTROLLED DIABETIC MELLITUS WITH K/C/O HYPERTENSION WITH SEIZURE DISORDER											FALSE							1
175	2017-01-30	14:00	1	2	1	2	1	2	2	2	1	2016-12-25	2		2017-02-06	2016-12-25	2017-02-06	44	6	1	BACTERIAL MENINGITIS			2	T	1	2017-01-30				1	TRUE					2017-01-30	DR RAJKUMAR	2
177	2016-01-11	14:00	1	2	1	2	1	2	2	1	1	2016-12-27	2		2017-01-11	2016-12-27	2017-01-11	16	4	4	ACUTE RESPIRATORY DISTRESS SYNDROME WITH RIGHT SIDED PNEUMOTHORAX WITH CHEST TUBE INSITU AND CARDIAC ARREST											FALSE							1
178	2017-01-29	14:00	1	2	1	2	1	2	2	2	1	2017-01-08	2		2017-01-29	2017-01-08	2017-01-29	22	6	1	ACUTE EXACERBATION CHRONIC OBSTRUCTIVE PULMONARY DISEASE WITH PNEUMONIA			4	5	6						FALSE							2	3
179	2017-01-22	14:00	1	2	1	2	1	2	2	2	1	2017-01-12	2		2017-01-22	2017-01-12	2017-01-22	11	6	1	ACUTE EXACEBATION OF CHRONIC OBSTRUCTIVE PULMONARY DISEASE WITH NARCOSIS WITH POST CPR STATE			4	5	6						FALSE							2	3
181	2017-03-22	14:00	2	2	1	2	1	2	2	2	1	2017-01-12	2		2017-03-22	2017-01-12	2017-03-22	70	2	1	MENINGITIS			1	T	5					1	FALSE					2017-03-22	RN SARITA	2	2
184	2017-01-28	14:00	1	2	1	2	2	2	2	2	1	2017-01-24	2		2017-01-27	2017-01-24	2017-01-27	4	6	1	LEFT SIDED PLEURAL EFFUSION ?CA OESOPHAGUS			4	5	6						FALSE							2	3
185	2017-02-28	14:00	1	2	1	2	1	2	2	2	1	2017-01-23	2		2017-02-02	2017-01-23	2017-02-02	11	3	1	B/L PNEUMONIA WITH R/O PULMONARY TUBERCULOSIS WITH SEIZURE DISORDER			1	T	3		2017-02-28			1	TRUE					2017-02-28	DR RAJKUMAR	1
186	2017-02-04	14:00	1	2	1	2	2	2	2	1	1	2017-01-28	2		2017-01-28	2017-01-28	2017-01-28	1	6	1	MENINGITIS WITH B/L PNEUMONIA WITH ACUTE KIDNEY INJURY WITH HYPOVOLEMIA WITH THROMBOCYTOPENIA											FALSE							1
187	2017-01-30	14:00	2	2	1	2	2	1	2	2	1	2017-01-29	2		2017-01-30	2017-01-29	2017-01-30	2	3	1	PAROXYSMAL SUPRAVENTRICULAR TACHYCARDIA WITH ILLEOCOLITIS WITH CHRONIC LIVER DISEASE WITH PORTAL HYPERTENSION			4	T	4						FALSE							1
188	2017-02-04	14:00	2	2	1	1	1	1	2	2	1	2017-01-29	2		2017-02-04	2017-01-29	2017-02-04	7	4	4	CHRONIC MYELOGENOUS LEUKEMIA UNDER MEDICATION											FALSE							1
189	2017-02-08	14:00	1	2	2	1	2	2	2	1	1	2017-02-05	2		2017-02-08	2017-02-05	2017-02-08	4	5	5	LEFT PLEURAL EFFUSION WITH ALCOHOLIC LIVER DISEASE											FALSE							1
196	2017-02-26	14:00	1	2	1	1	1	1	2	2	1	2017-02-18	2		2017-02-26	2017-02-18	2017-02-26	9	6	1	LEFT SIDED PNEUMONIA TO R/O MALIGNANCY WITH RESPIRATORY DISTRESS WITH SEPTIC SHOCK WITH K/C/O DIABETIC MELLITUS AND HYPERTENSION			4	5	6						FALSE							2	3
197	2017-02-25	14:00	1	2	1	1	2	1	2	2	1	2017-02-16	2		2017-02-25	2017-02-16	2017-02-25	10	6	1	RIGHT SIDED PNEUMONIA WITH ACUTE RESPIRATORY DISTRESS SYNDROME WITH ACUTE KIDNEY INJURY (RESOLVED) WITH RATE CONTROLLED ATRIAL FIBRILLATION			4	5	5						FALSE							2	3
198	2017-03-02	14:00	2	2	1	2	1	2	2	2	1	2017-02-23	2		2017-02-24	2017-02-23	2017-02-24	2	6	1	BILATERAL PNEUMONIA			4	5	6						FALSE							2	3
199	2017-03-17	14:00	2	2	1	2	2	2	2	2	1	2017-02-27	2		2017-03-16	2017-02-27	2017-03-16	18	4	4	B/L PNEUMONIA WITH ? BRONCHOGENIC CARCINOMA WITH PRESUMED PULMONARY TUBERCULOSIS WITH K/C/O DEEP VEIN THROMBOSIS (RIGHT LEG) WITH HYPERTENSION										2	FALSE					2017-03-17	RN SARITA	1
202	2017-03-19	14:00	1	2	1	2	1	1	2	2	1	2017-03-15	2		2017-03-19	2017-03-15	2017-03-19	5	5	5												FALSE							1
203	2017-03-20	14:00	1	2	1	1	1	1	2	2	1	2017-02-24	2		2017-03-19	2017-02-24	2017-03-19	24	4	4												FALSE							1
205	2017-03-27	14:00	1	2	1	2	1	1	2	1	1	2017-03-20	2		2017-03-27	2017-03-20	2017-03-27	8	5	5	SEPTIC SHOCK WITH ACUTE KIDNEY INJURY WITH BILATERAL PNEUMONIA											FALSE							1
208	2017-05-05	14:00	1	1	1	2	2	1	2	1	1	2017-03-30	2		2017-05-19	2017-03-30	2017-05-19	51	6	1	VARICELLA INFECTION WITH B/L PNEUMONIA WITH ACUTE RESPIRATORY DISTRESS SYNDROME WITH POST CPR STATUS			3	T	5	2017-05-05				1	TRUE					2017-05-05	DR RAJKUMAR	2
213	2017-04-12	14:00	1	2	1	2	1	2	2	2	1	2017-04-10	2		2017-04-12	2017-04-10	2017-04-12	3	4	4	K/C/O CHRONIC OBSTRUCTIVE PULMONARY DISEASE WITH PNEUMONIA WITH PACEMAKER INSITU											FALSE							1
214	2017-04-21	14:00	1	2	1	1	2	2	2	2	1	2017-04-12	2		2017-04-21	2017-04-12	2017-04-21	10	6	1	DIABETES MELLITUS WITH UROSEPSIS HYPONATRAEMIA (RESOLVED)			4	5	6						FALSE							2	3
215	2017-04-22	14:00	1	2	1	2	1	1	2	2	1	2017-04-17	2		2017-04-22	2017-04-17	2017-04-22	6	4	4	PTB UNDER ATT WITH SEPTIC SHOCK WITH ANAEMIA											FALSE							1
217	2017-04-24	14:00	1	2	1	2	1	1	2	2	1	2017-04-18	2		2017-04-24	2017-04-18	2017-04-24	7	3	1												FALSE					2017-04-24	RN SARITA	1
219	2017-05-11	14:00	1	2	1	2	1	1	2	2	1	2017-04-22	2		2017-05-10	2017-04-22	2017-05-10	19	4	4	ACUTE EXACERBATION CHRONIC OBSTRUCTIVE PULMONARY DISEASE WITH CORPULMONALE WITH CO2 RETENTION WITH BILATERAL PNEUMONIA WITH SEPTIC SHOCK(RESOLVED)											FALSE							1
222	2017-08-05	14:00	2	2	1	2	1	2	2	2	1	2017-04-28	2		2017-08-05	2017-04-28	2017-08-05	100	5	5	ASPIRATION PNEUMONIA WITH RIGHT SIDED PNEUMO-THORAX (RESOLVED) WITH K/C/O BRONCHETASIS WITH TRACHEO-OESOPHAGEAL FISTULA WITH POST VIRAL BULBAR PALSY											FALSE
223	2017-05-05	14:00	1	2	1	2	1	1	2	2	1	2017-04-29	2		2017-05-04	2017-04-29	2017-05-04	6	3	1	FEVER UNDER EVALUATION WITH ACUTE EXACERBATION CHRONIC OBSTRUCTIVE PULMONARY DISEASE WITH CO2 RETENTION											FALSE							1
224	2017-06-04	14:00	1	2	1	1	2	2	2	2	1	2017-04-20	2		2017-06-04	2017-04-20	2017-06-04	46	6	1	ACUTE ALCOHOLIC PANCREATITIS WIITH MULTIPLE ORGAN DYSFUNCTION SYNDROME			4	5	6						FALSE							2	3
226	2017-06-13	14:30	1	1	1	2	2	2	2	2	1	2017-05-04	2		2017-06-20	2017-05-04	2017-06-20	48	6	1	GENERALIZED TETANUS			4	T	5	2017-06-13		2017-06-13		1	TRUE					2017-06-13	RN SARITA	2	3
227	2017-05-13	10:00	2	2	1	2	2	1	2	2	1	2017-05-11	2		2017-05-13	2017-05-11	2017-05-13	3	5	5	ACUTE EXACERBATION CHRONIC OBSTRUCTIVE PULMONARY DISEASE WITH CARDIOGENIC SHOCK											FALSE							1
228	2017-05-27	14:00	2	2	1	2	1	2	2	2	1	2017-05-10	2		2017-05-26	2017-05-10	2017-05-26	17	6	1	TUBERCULAR MENINGITIS (PCR-MTB NEGATIVE)WITH ENCEPHALITIS WITH MULTIFOCAL INFRACTION			4	5	6						FALSE							2	3
229	2017-05-22	10:00	1	1	2	2	1	2	2	2	1	2017-05-18	2		2017-05-22	2017-05-18	2017-05-22	5	6	1	PYOGENIC MENINGITIS WITH CHRONIC SUPPURATIVE OTITIS MEDIA WITH RIGHT MASTOIDITIS			4	5	6						FALSE							2	3
232	2017-05-19	12:00	2	2	1	1	1	2	2	2	1	2017-05-19	2		2017-05-26	2017-05-19	2017-05-26	8	6	1	ACUTE EXACERBATION WITH CHRONIC OBSTRUCTIVE PULMONARY DISEASE WITH CORPUMONALE WITH PNEUMONIA WITH RIGHT VENTRICLE AND ATRIUM			4	5	6						FALSE
233	2017-05-23	14:00	2	2	1	1	2	2	2	1	1	2017-05-22	2		2017-05-23	2017-05-22	2017-05-23	2	5	5	RIGHT SIDED PNEUMONIA,BONE CA METASTASIS			1	1	1						FALSE
234	2017-05-24	14:00	2	2	1	2	2	1	2	2	1	2017-05-22	2		2017-05-23	2017-05-22	2017-05-23	2	5	5	UPPER GASTRO-INTESTINAL BLEED WITH VARICOSE VEIN			1	1	1						FALSE
236	2017-06-22	11:25	1	2	1	2	1	2	2	1	1	2017-06-13	2		2017-06-22	2017-06-13	2017-06-22	10	5	5	ANEMIA WITH THROMBOCYTOPENIA WITH RIGHT SIDED PNEUMONIA WITH SPLEENOMEGALY WITH RETRO POSITIVE STATUS											FALSE							1
237	2017-06-02	14:00	1	2	1	2	2	1	2	2	1	2017-06-01	2		2017-06-17	2017-06-01	2017-06-17	17	6	1	ORGANO PHOSPHATE POISOINING WITH ASPIRATION PNEUMONIA			4	5	6						FALSE
238	2017-07-11	14:00	2	2	1	2	1	2	2	2	1	2017-06-15	2		2017-07-11	2017-06-15	2017-07-11	27	4	4	OBSTRUCTIVE SLEEP APNEA WITH BILATERAL PNEUMONIA WITH RESTRICTIVE LUNG DISEASE WITH ? CUSHING SYNDROME WITH ACUTE KIDNEY INJURY RESOLVED											FALSE							1
240	2017-06-21	14:00	1	2	1	2	1	1	2	2	1	2017-06-17	2		2017-06-21	2017-06-17	2017-06-21	5	3	1	CLD WITH HE WITH SEPTIC SHOCK			1	T	1						FALSE
241	2017-06-23	14:00	1	2	1	2	1	1	2	1	1	2017-06-19	2		2017-06-24	2017-06-19	2017-06-24	6	5	5	SECONDARY TUBERCULOSIS WITH PERICARDIAL EFFUSION			1	1	1						FALSE
243	2017-06-30	14:00	2	2	1	2	1	2	2	2	1	2017-06-28	2		2017-06-30	2017-06-28	2017-06-30	3	6	1	ABDOMINAL TUBERCULOSIS											FALSE
249	2017-07-14	14:00	1	1	1	2	1	1	2	2	1	2017-07-02	2		2017-07-14	2017-07-02	2017-07-14	13	6	1	ARDS 2 DEGREE TO B/L PNEUMONIA WITH SEPTIC SHOCK (RESOLVED) WITH HYPOKALEMIA UNDER SUPPLIMENT			4	5	6					1	TRUE					2017-07-14	RN SARITA PYATHA	2	3
250	2017-07-29	14:00	1	2	1	2	2	2	2	1	1	2017-07-06	2		2017-07-29	2017-07-06	2017-07-29	24	6	1	ASPIRATION PNEUMONIA WITH OLD ISCHEMIC CVA WITH LEFT SIDED HEMISPHERES WITH HTN			4	5	6					1	TRUE					2017-07-29	RN SARITA	2	3
251	2017-07-17	14:00	1	2	1	2	2	2	2	2	1	2017-07-08	2		2017-07-17	2017-07-08	2017-07-17	10	4	4												FALSE
254	2017-07-20	14:00	1	2	1	1	1	1	2	2	1	2017-07-13	2		2017-07-20	2017-07-13	2017-07-20	8	3	1	ARDS WITH B/L PNEUMONIA			1	1	1						FALSE
255	2017-01-23	14:00	1	2	1	2	2	2	2	2	1	2017-07-14	2		2017-07-23	2017-07-14	2017-07-23	10	6	1	BILATERAL PNEUMONIA WITH SEPTIC HOCK(RESOLVED) WITH SEIZURE DISORDER WITH ACINETOBACTER SPP IN SPUTUM C/S			4	5	6						FALSE							2	2
256	2017-07-27	14:00	1	2	1	1	1	1	2	2	1	2017-07-18	2		2017-07-27	2017-07-18	2017-07-27	10	4	4												FALSE							1
257	2017-08-26	14:00	1	2	1	1	1	2	2	1	1	2017-07-22	2		2017-07-26	2017-07-22	2017-07-26	5	6	1	HYPERTENSION WITH DIABETES MELLITUS WITH ACUTE EXACERBATION OF CHRONIC OBSTRUCTIVE PULMONARY DISEASE			4	5	6						FALSE
260	2017-09-19	14:00	1	2	1	2	1	2	2	2	1	2017-08-01	2		2017-09-19	2017-08-01	2017-09-19	50	4	4												FALSE							1
261	2017-08-08	14:00	1	2	1	2	2	1	2	2	1	2017-07-29	2		2017-08-08	2017-07-29	2017-08-08	11	6	1	BILATERAL PNEUMONIA WITH SCRUB TYPHUS			4	5	6						FALSE					2017-08-08	RN SARITA PYATHA	2	3
262	2017-08-18	14:00	1	2	1	1	1	2	2	2	1	2017-08-01	2		2017-08-08	2017-08-01	2017-08-08	8	5	5												FALSE							1
263	2017-08-12	14:00	1	1	1	2	1	2	2	2	1	2017-08-08	2		2017-08-12	2017-08-08	2017-08-12	5	4	4												FALSE
264	2017-08-16	14:00	1	2	1	2	1	1	2	2	1	2017-08-08	2		2017-08-16	2017-08-08	2017-08-16	9	4	4												FALSE							1
265	2017-08-18	14:00	1	2	1	1	2	2	2	2	1	2017-08-10	2		2017-08-18	2017-08-10	2017-08-18	9	5	5												FALSE							1
268	2017-08-28	14:00	1	1	1	2	1	2	2	1	1	2017-08-16	2		2017-08-28	2017-08-16	2017-08-28	13	6	1	ACUTE RESPIRATORY DISTRESS SYNDROME WITH SEPTIC SHOCK(RESOLVED)			4	5	6						FALSE							2	3
269	2017-08-24	14:00	1	1	1	1	2	1	2	2	1	2017-08-18	2		2017-08-24	2017-08-18	2017-08-24	7	5	5												FALSE							1
272	2017-08-24	14:00	1	2	1	2	1	2	2	2	1	2017-08-23	2		2017-08-24	2017-08-23	2017-08-24	2	5	5	SEPTIC SHOCK WITH ISCHEMIC HEART DISEASE WITH RIGHT SIDED PNEUMONIA WITH ACUTE GASTROENTERITIS			1	1	1						FALSE
273	2017-08-28	14:00	2	1	1	2	2	2	2	1	1	2017-08-23	2		2017-08-30	2017-08-23	2017-08-30	8	6	1	ASPIRATION PNEUMONIA WITH SEPSIS WITH PANCYTOPENIA			4	5	6						FALSE
274	2017-09-09	14:00	2	2	1	2	1	2	2	2	1	2017-09-04	2		2017-09-09	2017-09-04	2017-09-09	6	6	1	ACUTE PANCREATITIS WITH LEFT LOWER ZONE PNEUMONIA			4	5	6						FALSE
276	2017-09-08	14:00	1	2	1	1	2	1	2	2	1	2017-08-27	2		2017-09-08	2017-08-27	2017-09-08	13	3	1												FALSE					2017-09-08	RN SARITA	1
279	2017-09-15	14:00	1	2	1	2	2	1	2	2	1	2017-08-30	2		2017-09-15	2017-08-30	2017-09-15	17	4	4	ACUTE EXACERBATION OF CHRONIC OBSTRUCTIVE PULMONARY DISEASE WITH CO2 VENTILATION WITH B/L PNEUMONIA WITH ATRIAL FIBRILLATION (RATE CONTROLLED) WITH COR PUMONALE											FALSE					2017-09-21	RN SARITA	1
280	2017-09-08	14:00	2	2	1	1	1	2	2	2	1	2017-09-01	2		2017-09-08	2017-09-01	2017-09-08	8	6	1	BILATERAL LOWER ZONE PNEUMONIA WITH SEPTIC SHOCK RESOLVED			4	5	6						FALSE
281	2017-09-07	14:00	1	1	1	2	1	2	1	2	1	2017-08-23	2		2017-09-07	2017-08-23	2017-09-07	16	6	1	ECLAMPSIA WITH SEVERE SEPSIS(RESOLVED)			4	5	6						FALSE							2	3
282	2017-09-14	10:00	1	1	1	2	2	1	2	1	1	2017-09-01	2		2017-09-14	2017-09-01	2017-09-14	14	6	1	? SUBACUTE BOWEL OBSTRUCTION WITH PNEUMONIA WITH RESOLVED SEPTIC SHOCK WITH ACUTE KINDEY INJURY			4	5	6						FALSE					2017-09-14	RN SARITA PYATHA	2	3
283	2017-09-15	14:00	1	2	1	1	1	1	2	2	1	2017-09-10	2		2017-09-15	2017-09-10	2017-09-15	6	6	1	UROSEPSIS(RESOLVED) WITH ACUTE KIDNEY INJURY WITH PNEUMONIA			4	5	6						FALSE							2	3
284	2017-09-13	10:00	1	2	1	2	2	1	2	2	1	2017-09-12	2		2017-09-13	2017-09-12	2017-09-13	2	4	4												FALSE							1
285	2017-09-12	10:00	1	2	1	2	1	1	2	2	1	2017-09-08	2		2017-09-11	2017-09-08	2017-09-11	4	5	5												FALSE							1
292	2017-09-25	14:00	2	2	1	1	1	2	2	2	1	2017-09-19	2		2017-09-25	2017-09-19	2017-09-25	7	6	1	PULMONARY EMBOLISM WITH COMMUNITY ACQUIRED PNEUMONIA			4	5	6						FALSE							2	3
294	2017-10-09	10:00	2	2	1	2	1	1	2	2	1	2017-09-24	2		2017-10-09	2017-09-24	2017-10-09	16	6	1	ACUTE EXTRACEBATION OF CHRONIC OBSTRUCTIVE PULMONARY DISEASE WITH CORPULMONALE WITH RESPIRATORY ACIDOSIS			4	5	6						FALSE							2	3
295	2017-09-26	10:00	1	2	1	2	1	1	2	1	1	2017-09-25	2		2017-09-25	2017-09-25	2017-09-25	1	5	5	ACUTE GASTROENTERITIS WITH SHOCK(RESOLVED) WITH ACUTE KIDNEY INJURY K/C/O ALCOHOLIC LIVER DISEASE											FALSE							1
296	2017-06-20	14:00	1	2	1	2	1	1	2	1	1	2017-09-27	2		2017-10-06	2017-09-27	2017-10-06	10	4	4	BILATERAL PNEUMONIA WITH PULMONARY TUBERCULOSIS											FALSE							1
299	2017-10-03	14:00	2	2	1	2	1	2	2	2	1	2017-10-02	2		2017-10-03	2017-10-02	2017-10-03	2	3	1												FALSE
300	2017-10-05	14:00	1	2	1	2	1	1	2	2	1	2017-10-03	2		2017-10-05	2017-10-03	2017-10-05	3	3	1	ACUTE EXACUBATION OF CHRONIC OBSTRUCTIVE PULMONARY DISEASE(INFECTIVE EXACUBATION) WITH SEPTIC SHOCK WITH CORPULMONALE			1	T	1						FALSE						RN SARITA PYATHA	1
301	2017-10-18	14:00	1	1	1	2	1	2	2	1	1	2017-10-05	2		2017-10-18	2017-10-05	2017-10-18	14	5	5												FALSE
302	2017-10-17	14:00	1	1	1	2	2	1	2	2	1	2017-10-05	2		2017-10-17	2017-10-05	2017-10-17	13	4	4												FALSE
303	2017-10-07	10:00	1	2	1	2	1	2	2	2	1	2017-10-06	2		2017-10-06	2017-10-06	2017-10-06	1	4	4												FALSE						RN SARITA PYATHA	1
304	2017-10-12	16:00	1	2	1	2	1	1	2	2	1	2017-10-07	2		2017-10-12	2017-10-07	2017-10-12	6	6	1	ASPIRATION PNEUMONIA WITH K/C/O VASCULAR DEMENTIA WITH PAST ISCHEMIC CARDIOVASCULAR ARREST WITH HYPERTENISON			2	2	4						FALSE
305	2017-11-11	14:00	1	2	1	1	1	1	2	2	1	2017-10-15	2		2017-11-11	2017-10-15	2017-11-11	28	4	4	ACUTE EXACERBATION OF CHRONIC OBSTRUCTIVE PULMONARY DISEASE WITH PNEUMONIA WITH K/C/O DIABETES MELLITUS											FALSE							1
309	2017-10-18	14:00	1	1	1	2	2	2	2	2	1	2017-10-11	2		2017-10-18	2017-10-11	2017-10-18	8	6	1	KLEBSIELLA PNEUMONIA MULTIPLE ORGAN DYSFUNCTION SYNDROME (RESOLVED)			3	4	4						FALSE
315	2017-10-23	14:00	1	2	1	2	1	1	2	1	1	2017-10-19	2		2017-10-23	2017-10-19	2017-10-23	5	5	5												FALSE							1
317	2017-10-26	14:00	2	2	2	2	2	2	2	2	1	2017-10-26	2		2017-10-23	2017-10-26	2017-11-23	29	6	1	STATUS EPILEPTIEUS			4	5	6						FALSE							2	3
319	2017-10-27	14:00	1	2	1	2	2	1	2	2	1	2017-10-25	2		2017-10-27	2017-10-25	2017-10-27	3	6	1	ORGANOPHOSPHATE POISIONING WITH ASPIRATION PNEUMONIA			4	5	6						FALSE								3
327	2017-11-07	10:00	1	2	1	1	1	1	2	2	1	2017-11-03	2		2017-11-07	2017-11-03	2017-11-07	5	4	4	RIGHT LUNG ABSCESS WITH PNEUMONIA WITH DIABETES MELLITUS 2 ? PULMONARY TUBERCULOSIS											FALSE							1
329	2017-11-15	14:00	1	2	1	1	1	1	2	2	1	2017-11-06	2		2017-11-15	2017-11-06	2017-11-15	10	4	4												FALSE							1
331	2017-11-15	10:00	1	2	1	2	1	2	2	1	1	2017-11-08	2		2017-11-15	2017-11-08	2017-11-15	8	6	1	ALCOHOL WITHDRAWL SYNDROME WITH HEPATITIS WITH ACUTE KIDNEY INJURY WITH SCRUB TYPHUS			4	5	6						FALSE							2	3
333	2017-12-11	14:00	2	2	1	1	1	2	2	2	1	2017-11-14	2		2017-12-11	2017-11-14	2017-12-11	28	6	1	PNEUMONIA WITH RESPIRATORY DISTRESS WITH CATATONIA			4	1	6			2017-12-12		2	FALSE					2017-12-12	RN SARITA	1	3
335	2017-11-18	10:00	1	2	1	2	1	2	2	2	1	2017-11-14	2		2017-11-17	2017-11-14	2017-11-17	4	4	4												FALSE							1
338	2017-11-22	10:00	1	2	1	2	1	1	2	2	1	2017-11-18	2		2017-11-21	2017-11-18	2017-11-21	4	4	4	ACUTE EXACERBATION OF CHRONIC OBSTRUCTIVE PULMONARY DISEASE WITH MYOCARDIAL INFARCTION											FALSE
339	2017-11-24	10:00	1	2	1	2	2	1	2	2	1	2017-11-23	2		2017-11-23	2017-11-23	2017-11-23	1	5	5												FALSE							1
340	2017-12-08	14:00	1	2	1	2	1	2	2	2	1	2017-11-22	2		2017-12-08	2017-11-22	2017-12-08	17	6	1	CHORNIC OBSTRUCTIVE PULMONARY DISEASE WITH BILATERAL PNEUMONIA WITH RESPITATORY FAILURE WITH ACUTE KIDNEY INJURY (RESOLVED)WITH HYPERTENSION WITH DIABETES MELLITUS			4	5	6						FALSE
345	2017-12-06	14:00	1	2	1	1	1	1	2	2	1	2017-12-04	2		2017-12-06	2017-12-04	2017-12-06	3	5	5												FALSE							1
351	2017-12-20	14:00	2	2	1	2	2	2	2	2	1	2017-12-18	2		2017-12-20	2017-12-18	2017-12-20	3	6	1	EMERGENCY LOWER SEGMENT CESAREAN SECTION FOR ANTE PARTUM ECLAPSIA PRIMI @32ND WEEK			4	5	6						FALSE							2	3
352	2017-12-20	14:00	2	2	1	2	1	1	2	2	1	2017-12-19	2		2017-12-20	2017-12-19	2017-12-20	2	5	5												FALSE							1
355	2017-12-29	14:00	1	2	1	2	1	1	2	2	1	2017-12-24	2		2017-12-29	2017-12-24	2017-12-29	6	4	4	BILATERAL PNEUMONIA WITH SEPTIC SHOCK											FALSE							1
359	2018-01-03	14:00	2	2	1	2	2	1	2	2	1	2017-12-27	2		2018-01-03	2017-12-27	2018-01-03	8	6	1	ORGANOPHOSPHATE POISONING			4	5	6						FALSE							2	3
360	2018-01-12	14:10	1	2	1	1	2	2	2	2	1	2017-12-29	2		2018-01-12	2017-12-29	2018-01-12	15	6	1	CHRONIC KIDNEY DISEASE WITH HYPOTENSION(RESOLVED) WITH DIABETIC MELLITUS WITH TYPE II RESPIRATORY FAILURE			4	5	6						FALSE							2	2
362	2018-02-02	14:00	1	2	1	1	1	2	2	2	1	2017-12-30	2		2018-02-02	2017-12-30	2018-02-02	35	4	4												FALSE
364	2018-01-03	11:45	2	2	1	2	2	2	2	1	1	2017-12-30	2		2018-01-03	2017-12-30	2018-01-03	5	6	1	ACUTE LIVER DISEASE WITH UPPER GASTROINTESTINAL BLEED WITH SPONTANEOUS BACTERIAL PERITONITIS			4	5	6						FALSE							2	3
368	2018-01-17	14:00	1	1	1	2	2	2	2	2	1	2018-01-05	2		2018-01-17	2018-01-05	2018-01-17	13	6	1	NECROTIZING PNEUMONIA WITH LOWER LOBE BRONCHOTASIS WITH MASSIVE HEMOPTYSIS WITH RIGHT PNEUMONIA			4	5	6						FALSE							2	3
370	2018-01-12	14:00	1	2	1	1	1	1	2	2	1	2018-01-05	2		2018-01-12	2018-01-05	2018-01-12	8	6	1	DIABETIC KETO ACIDOSIS (RESOLVED) WITH CARDUAC ARREST 2 DEGREE TO SEVERE METABOLIC ACIDOSIS WITH CPR POST STATUS WITH PULMONARY TUBERCULOSIS(AFB STAIN POSITIVE)			4	5	6						FALSE							2	3
374	2018-01-23	14:00	1	2	1	2	2	1	2	2	1	2018-01-12	2		2018-01-13	2018-01-12	2018-01-13	2	6	1	ORGANO PHOSPHATE POISONING			4	5	6						FALSE							2	3
382	2018-01-28	14:00	1	2	1	2	1	2	2	1	1	2018-01-21	2		2018-01-28	2018-01-21	2018-01-28	8	6	1	? MENINGITIS			4	5	6						FALSE							2	3
385	2018-01-27	14:00	1	2	1	2	1	1	2	2	1	2018-01-23	2		2018-01-27	2018-01-23	2018-01-27	5	3	1	THYROID STORM			1	T	1						FALSE							1
388	2018-02-05	14:00	1	2	1	2	1	2	2	1	1	2018-01-30	2		2018-02-05	2018-01-30	2018-02-05	7	4	4												FALSE							1
389	2018-01-30	14:00	1	2	1	1	2	1	2	2	1	2018-01-26	2		2018-01-30	2018-01-26	2018-01-30	5	4	4												FALSE							1
390	2018-02-07	14:00	1	2	1	1	1	1	2	2	1	2018-02-07	2		2018-02-07	2018-02-07	2018-02-07	1	6	1	LEFT LOWER LIMB DEEP VEIN THROMBOSIS WITH PULMONARY THROMBO EMBOLISM WITH DIABETIC MELLITUS WITH HYPERTENSION WITH ACUTE KIDNEY INJURY WITH HYPOGLYCEMIA(RESOLVED) WITH KNOWN CASE OF CHRONIC OBSTRUCTIVE PULMONARY DISEASE			4	5	6						FALSE							2	3
393	2018-02-03	14:00	1	2	1	2	2	2	2	1	1	2018-02-01	2		2018-02-03	2018-02-01	2018-02-03	3	5	5												FALSE							1
394	2018-02-13	14:00	2	2	1	2	1	2	2	2	1	2018-01-30	2		2018-02-13	2018-01-30	2018-02-13	15	6	1	GULLIAN BARRE SYNDROME			4	2	6						FALSE							2	3
399	2018-02-12	18:00	1	2	1	2	1	2	2	2	1	2018-02-03	2		2018-02-12	2018-02-03	2018-02-12	10	4	4												FALSE
400	2018-02-11	14:00	1	2	1	2	1	1	2	2	1	2018-02-05	2		2018-02-11	2018-02-05	2018-02-11	7	6	1	UROSEPSIS WITH SEPTIC SHOCK (RESOLVED) WITH CHRONIC KIDNEY DISEASE 5 UNDER MEDICATION WITH SEIZURE DISORDER			4	5	6						FALSE							2	3
402	2018-02-22	14:00	1	2	1	2	2	1	2	2	1	2018-02-12	2		2018-02-22	2018-02-12	2018-02-22	11	4	4												FALSE							1
403	2018-02-12	14:00	1	2	1	2	1	2	2	2	1	2018-02-05	2		2018-02-12	2018-02-05	2018-02-12	8	6	1	ACUTE EXACERBATION OF CHRONIC OBSTRUCTIVE PULMONARY DISEASE WITH TYPE II RESPIRATORY FAILURE			4	5	6						FALSE
406	2018-02-10	14:00	2	2	1	2	2	2	2	2	1	2018-02-07	2		2018-02-10	2018-02-07	2018-02-10	4	6	1	BILATERAL PNEUMONIA WITH PLEURAL EFFUSION			4	5	6						FALSE
412	2018-02-22	14:00	1	2	1	2	2	1	2	2	1	2018-02-17	2		2018-02-22	2018-02-17	2018-02-22	6	5	5												FALSE							1
414	2018-03-14	14:00	2	2	1	2	1	1	2	2	1	2018-02-15	2		2018-03-14	2018-02-15	2018-03-14	28	6	1	REMODELLED BRONCHIAL ASTHME WITH LEFT LOWER LODE PNEUMONIA WITH BILATERAL LUNG NODULES ?FUNGAL			4	5	6						FALSE
416	2018-02-25	14:00	1	2	1	1	2	1	2	2	1	2018-02-17	2		2018-02-25	2018-02-17	2018-02-25	9	4	4												FALSE
420	2018-03-12	14:00	1	2	1	2	1	1	2	2	1	2018-02-25	2		2018-03-12	2018-02-25	2018-03-12	16	6	1	POST TUBERCULOSIS FIBROSIS WITH CONGESTIVE CARDIAC FAILURE WITH ACUTE KIDNEY INJURY			4	5	6						FALSE
422	2018-03-05	14:45	1	2	1	2	2	2	2	2	1	2018-02-26	2		2018-03-04	2018-02-26	2018-03-04	7	6	1	NEAR HANGING WITH TRAMIENT HYPOXIC ENCEPHALOPATHY			4	5	6						FALSE
428	2018-03-15	14:00	1	2	1	2	1	1	2	2	1	2018-03-09	2		2018-03-14	2018-03-09	2018-03-14	6	4	4												FALSE							1
429	2018-03-12	14:00	1	2	1	2	1	1	2	2	1	2018-03-07	2		2018-03-12	2018-03-07	2018-03-12	6	4	4												FALSE							1
432	2018-03-27	14:00	1	1	1	2	2	2	2	2	1	2018-03-18	2		2018-03-26	2018-03-18	2018-03-26	9	6	1	UPPER GASTROINTESTINAL BLEED 2° GASTRIC ULCER			4	5	6						FALSE							2	3
433	2018-03-18	14:30	2	2	1	2	1	1	2	2	1	2018-03-16	2		2018-03-18	2018-03-16	2018-03-18	3	3	1	POST TUBERCULOSIS FIBROSIS WITH CORPULMONALE WITH TYPE II RESPIRATORY FAILURE WITH DIABETES MELLITUS											FALSE
436	2018-03-24	14:00	1	2	1	1	1	1	2	2	1	2018-02-15	2		2018-03-24	2018-02-15	2018-03-24	38	4	4												FALSE							1
438	2018-03-23	14:00	1	2	1	2	2	1	2	2	1	2018-03-18	2		2018-03-23	2018-03-18	2018-03-23	6	4	4												FALSE							1

## Sheet: complete CRF for non intubated
StudyNo	assessment date	ICU admission date	discharge date	DaysInICU	length of stay in ICU(hours)	Sedatives( 1=use of sedative, 2= no use of antibiotic)	Neuromuscular (1= use of neuromuscular drugs, 2= no use of neuromuscular drugs)	Antacids(1= use of antacids, 2= no use of antacids)	Insulin (1= use of insulin, 2= no use of insulin)	Steroids( 1= use of steroids, 2=no use of steriods)	Vasopressors ( 1= use of vasoactive drugs, 2= no use of vasoactive drugs)	Hemodialysis(1=use of hemodialysis, 2= no use of hemodialysis)	transmision of blood products(1=blood products was transfused, 2=blood products was not transfused)	AspiratePleural( 1= pleural fluid was aspirated, 2= pleural fluid wasnot aspirated)	other,specify	reasons for discharge(1=stable condition, home, 2=transfer to another hospital, 3=left against medical advice, 4=death in hospital due to respiratory problem, 5= death no due to respiratory problem, 6= transfer to another ward of hospital)	Mortality_group	discharge diagnosis	GCSEye	GCSVerbal	GCSMotor
1	2016-03-29	2016-03-19	2016-03-29	9	18	2	2	1	2	2	1	2	2	2		1	1	ORGANOPHOSPHATE POISONING	4	5	6
2	2016-03-20	2016-03-14	2016-03-20	7		2	2	1	2	1	2	2	2	2		6	1	ACUTE EXACERBATION OF CHRONIC OBSTRUCTIVE PULMONARY DISEASE WITH ISCHEMIC HEART DISEASE	4	5	6
4	2016-03-18	2016-03-11	2016-03-18	6	15	2	2	1	2	2	2	2	2	2		6	1	STATUS EPILEPTICUS R/O MENINGITIS ENCEPHALITIS	4	5	6
10	2016-03-31	2016-03-28	2016-03-31	3		2	2	1	2	2	2	2	2	2		6	1	PNEUMONIA WITH HEPATITIS WITH SEPTICEMIA(RESOLVED)	4	5	6
11	2016-03-31	2016-03-28	2016-03-31	4		2	2	1	2	1	1	2	2	2		6	1	K/C/O MULTIPLE MYELOMA WITH BLADDER CANCER WITH HEART FALIURE WITH HYPOTHYROIDISM WITH DIABETIC MELLITUS 2	4	5	6
13	2016-04-03	2016-04-01	2016-04-03	3		2	2	1	2	2	2	2	2	2		6	1	UROSEPSIS K/C/O CHRONIC OBSTRUCTIVE PULMONARY DISEASE	4	5	6
14	2016-04-03	2016-04-01	2016-04-03	3		2	2	1	2	2	2	2	2	2		6	1	GASTRIC AND DUODENAL ULCER DISEASE WITH URINARY TRACT INFECTION AND K/C/O HYPERTENSION	4	5	6
15	2016-04-04	2016-03-27	2016-04-04	8		2	2	1	1	1	2	2	2	2		6	1	SPUTUM +VE PULMONARY TUBERCULOSIS IN HYPOVOLEMIC SHOCK(RESOLVED)	4	5	6
16	2016-04-04	2016-04-03	2016-04-04	2	3	2	2	1	2	1	2	2	2	2		6	1	ACUTE EXACERBATION OF CHRONIC OBSTRUCTIVE PULMONARY DISEASE WITH CARBONDIOXIDE NARCOSIS	4	5	6
18	2016-04-07	2016-04-04	2016-04-07	4		2	2	1	2	2	1	2	2	2		2	1	VENTICULAR TACHYCARDIA(RESOLVED) WITH K/C/O HYPOTHYROIDISM	4	5	6
19	2016-04-12	2016-04-07	2016-04-12	5		2	2	1	2	2	1	2	2	2		6	1	CORONARY ARTERY DISEASE WITH ISCHEMIC CARDIOMYOPATHY WITH SEVERE SYSTOLIC DYSFUNCTION WITH HYPERTENSION WITH HYPOTYROIDISM WITH RENAL IMPAIRMENT ?CHRONIC KIDNEY DISEASE	4	5	6
20	2016-04-10	2016-04-07	2016-04-10	4		2	2	1	2	2	2	2	2	2		6	1	STATUS EPILEPTICUS WITH HYPOGLYCEMIA WITH ?MENINGITIS	4	5	6
22	2016-04-17	2016-04-13	2016-04-17	5		2	2	1	2	2	2	2	2	2		6	1	UPPER GASTROINTESTINAL BLEED DUE TO ESOPHAGEAL VARICES WITH PORTAL HYPERTENSION
23	2016-04-15	2016-04-11	2016-04-15	5		2	2	1	2	2	2	2	2	2		6	1	RIGHT LOWER ZONE PNEUMONIA	4	5	6
24	2016-04-15	2016-04-12	2016-04-15	4		2	2	1	2	2	1	2	2	2		6	1	B/L LOWER ZONE PNEUMONIA WITH SEPTIC SHOCK(RESOLVED)	4	5	6
25	2016-04-19	2016-04-13	2016-04-19	6		2	2	1	2	1	2	2	2	2		6	1	ACUTE EXACERBATION OF CHRONIC OBSTRUCTIVE PULMONARY DISEASE(INFECTIVE) DUE TO B/L PNEUMONIA WITH CARBONDIOXIDE NARCOSIS	4	5	6
28	2016-04-21	2016-04-12	2016-04-21	8		2	2	1	1	2	2	2	2	2		6	1	UNCONTROLLED DIABETIC MELLITUS WITH KETOSIS WITH RIGHT TOE DIABETIC FOOT WITH HYPERTENSION	4	5	6
29	2016-04-25	2016-04-16	2016-04-25	10		1	2	1	1	1	2	2	2	2		6	1	ACUTE EXACERBATION OF CHRONIC OBSTRUCTIVE PULMONARY DISEASE WITH DIABETIC MELLITUS WITH HYPERTENSION WITH ISCHEMIC HEART DISEASE	4	5	6
31	2016-04-28	2016-04-19	2016-04-28	10		2	2	1	2	1	1	2	2	1		6	1	PNEUMONIA LEFT LOWER ZONE WITH EMPYSEMA WITH ACUTE RENAL FAILURE WITH COMPLICATED PARA PNEUMONIC EFFUSION	4	5	6
32	2016-04-17	2016-04-15	2016-04-17	2		2	2	1	2	1	2	2	2	2		3	1	ACUTE EXACERBATION OF CHRONIC OBSTRUCTIVE PULMONARY DISEASE WITH CARBONDIOXIDE NARCOSIS	4	5	6
33	2016-04-21	2016-04-18	2016-04-21	4		2	2	1	1	1	2	2	2	2		6	1	ACUTE EXACERBATION OF CHRONIC OBSTRUCTIVE PULMONARY DISEASE WITH BILATERAL LOWER ZONE PNEUMONIA	4	5	6
34	2016-04-28	2016-04-22	2016-04-28	6		2	2	1	2	1	2	2	2	2		6	1	ACUTE EXACERBATION OF CHRONIC OBSTRUCTIVE PULMONARY DISEASE WITH CARBONDIOXIDE NARCOSIS	4	5	6
37	2016-05-05	2016-04-26	2016-05-05	10		2	2	1	2	1	2	2	2	2		6	1	ACUTE EXACERBATION OF CHRONIC OBSTRUCTIVE PULMONARY DISEASE WITH B/L PNEUMONIA WITH FIBROSIS 2 DEGREE TO TUBERCULOSIS	4	5	6
44	2016-05-18	2016-05-06	2016-05-18	13		2	2	1	2	1	1	2	1	2		6	1	RIGHT SIDED PNEUMONIA(ASPIRATED) WITH SEPTIC SHOCK(RESOLVED) WITH ACUTE KIDNEY INJURY(RESOLVED) WITH RIGHT LIVER CIRRHOSIS WITH CONGESTIVE PANGASTROPATHY	4	5	6
45	2016-05-12	2016-05-07	2016-05-12	6		2	2	1	2	1	2	2	2	2		6	1	ACUTE EXACERBATION OF CHRONIC OBSTRUCTIVE PULMONARY DISEASE WITH ACUTE KIDNEY INJURY	4	5	6
46	2016-05-09	2016-05-07	2016-05-09	2		2	2	1	2	2	2	2	2	2		6	1	ACUTE GASTROENTERITIS WITH HYPOVOLEMIC SHOCK WITH K/C/O HYPERTENSION	4	5	6
47	2016-05-09	2016-05-05	2016-05-09	4	20	2	2	1	2	1	2	2	2	2		6	1	ACUTE EXACERBATION COPD WITH CO2 NARCOSIS WITH HTN	4	5	6
49	2016-05-18	2016-05-09	2016-05-18	9	2	2	2	1	2	2	1	2	2	2		6	1	ORGANOPHOSPHATE POISIONING	4	5	6
51	2016-05-16	2016-05-10	2016-05-16	5	10	2	2	1	2	2	1	2	2	2		6	1	ATRIAL FIBRILLATION WITH ISCHEMIC CARDIOMYOPATHY WITH SEVERE SYSTOLIC DYSFUNCTION WITH CARCINOGENIC SHOCK WITH FAST VENTRICULAR RATE(CONTROLLED)	4	5	6
52	2016-05-14	2016-05-12	2016-05-14	2	6	2	2	1	2	1	2	2	2	2		3	1	ACUTE EXACERBATION OF CHRONIC OBSTRUCTION PULMOANRY DISEASE WITH CO2 NARCOSIS WITH ACUTE KIDNEY INJURY	4	5	6
53	2016-05-26	2016-05-13	2016-05-26	13	11	2	2	1	2	2	1	2	2	2		6	1	ORGANOPHOSPHATE POISIONING	4	5	6
54	2016-05-17	2016-05-15	2016-05-17	2	13	2	2	1	2	1	2	2	1	2		6	1	HEMOPERITONEUM	4	5	6
55	2016-05-20	2016-05-13	2016-05-20	7		2	2	1	2	1	1	2	2	2		6	1	CHRONIC LIVER DISEASE WITH HE GRADE 1 WITH SEPTIC SHOCK(RESOLVED) WITH HYPONATREMIA WITH HYPOKALEMIA WITH HYPOPHOSPHATEMIA(RESOLVED)	4	5	6
58	2016-05-19	2016-05-16	2016-05-19	4		2	2	1	2	2	2	2	2	2		6	1	RIGHT SIDED PNEUMONIA	4	5	6
60	2016-05-24	2016-05-18	2016-05-24	5	7	2	2	1	2	2	2	2	2	2		6	1	EMERGENCY LOWER SEGMENT CESAREAN SECTION WITH ?DEEP VEIN THROMBOSIS	4	5	6
61	2016-05-24	2016-05-21	2016-05-24	3		2	2	1	2	1	2	2	2	2		6	1	B/L PNEUMONIA WITH K/C/O CHRONIC OBSTRUCTIVE PULMONARY DISEASE WITH DIABETIC MELLITUS WITH HYPERTENSION	4	5	6
62	2016-05-24	2016-05-20	2016-05-24	4	13	2	2	1	2	2	2	2	2	2		6	1	HYPERTENSIVE EMERGENCY WITH RENAL DYSFUNCTION(?FORWARDS CHRONIC KIDNEY DISEASE) HYPOKALEMIA (CORRECTED)	4	5	6
63	2016-06-02	2016-05-31	2016-06-02	2		2	2	1	2	2	2	2	2	2		6	1	ACUTE EXACERBATION OF CHRONIC OBSTRUCTION PULMONARY DISEASE WITH RESPIRATORY ACIDOSIS	4	5	6
64	2016-05-27	2016-05-25	2016-05-27	2		2	2	1	2	1	2	2	2	2		6	1	PARACETAMOL POISONING WITH K/C/O HYPERTENSION WITH CHRONIC OBSTRUCTIVE PULMONARY DISEASE	4	5	6
66	2016-06-05	2016-05-31	2016-06-05	5		2	2	1	2	2	2	2	2	2		6	1	RHEMATIC HEART DISEASE WITH ACUTE HEART FAILURE WITH DEVERGED LIVER ENZYMES WITH ACUTE KIDNEY INJURY WITH UNINARY TRACT INFECTION	4	5	6
67	2016-05-31	2016-05-28	2016-05-31	4		2	2	1	1	2	2	2	1	2		6	1	HEELING DUODENAL ULCER AND NO EVIDENCE OF ACTIVE BLEEDING	4	5	6
69	2016-06-03	2016-06-02	2016-06-03	1		2	2	1	2	1	2	2	2	2		6	1	MENINGITIS WITH SYSTEMIC LUPUS ERYTHEMATOSUS WITH LUPUS NEPHRITIS WITH HYPOTHYROIDISM	4	5	6
70	2016-06-06	2016-06-02	2016-06-06	4		2	2	1	2	1	2	2	2	2		6	1	POST TUBERCULOSIS FIBROSIS WITH RENAL IMPAIRMENT WITH RESPIRATORY ACIDOSIS(CORRECTED)	4	5	6
72	2016-06-09	2016-06-09	2016-06-09	1		2	2	1	2	2	1	2	2	2		5	5
73	2016-06-09	2016-06-07	2016-06-09	2		2	2	1	2	2	2	2	1	2		6	1	UPPER GASTROINTESTINAL BLEED	4	5	6
75	2016-06-08	2016-06-05	2016-06-08	3		2	2	1	2	2	1	2	2	2		5	5
77	2016-06-08	2016-06-06	2016-06-08	2		2	2	1	2	1	2	2	2	2		5	5
78	2016-06-03	2016-06-01	2016-06-03	3		2	2	1	1	2	2	2	2	2		6	1	ALCOHOLIC DEPENDENCE WITH STARVATION KETOACIDOSIS	4	5	6
79	2016-06-14	2016-06-04	2016-04-14	10		2	2	1	2	1	2	2	1	2		6	1	ACUTE FULINANT HEPATITIS	4	5	6
82	2016-06-18	2016-06-09	2016-08-19	10		2	2	1	2	2	2	2	2	2		5	5	UPPER GASTRO INTESTINAL BLEED WITH ESOPHAGEAL VARICES HEI II WITH ACUTE KIDNEY INJURY WITH CHRONIC LIVER DISEASE
84	2016-06-28	2016-06-15	2016-06-28	13		1	2	1	2	2	1	2	2	2		6	1	ORGANO PHOSPHATE POISONING	4	5	6
85	2016-06-23	2016-06-18	2016-06-23	5		2	2	1	2	1	2	2	2	2		6	1	ACUTE EXACERBATION OF CHRONIC OBSTRUCTIVE PULMONARY DISEASE WITH CO2 RETENTION WITH SEVERE TR	4	5	6
86	2016-06-21	2016-06-15	2016-06-21	6		2	2	1	2	2	2	2	2	2		6	1	UPPER GASTRO INTESTINAL BLEED WITH ANAEMIA 2 GRADE-ESOPHAGEAL VARICES WITH HBSAG +VE STATUS WITH EV DONE	4	5	6
89	2016-06-27	2016-06-22	2016-06-27	4	9	2	2	1	2	2	1	2	2	2		6	1	UROSEPSIS WITH SEPTIC SHOCK WITH ACUTE KIDNEY INJURY(RESOLVED)	4	5	6
90	2016-06-28	2016-06-22	2016-06-28	4	16	2	2	1	2	1	2	2	2	2		6	1	BILATERAL PNEUMONIA TO R/O BRONCHOACTASIS WITH VT (STATUS PAST DC SHOCK AND CPR)WITH SEVERE SYSTOLIC DYSFUNCTION	4	5	6
94	2016-07-09	2016-06-28	2016-07-09	11		2	2	1	2	1	2	2	1	2		6	1	THYROTOXICOSIS WITH ATRIAL FIBRILLATION WITH FVR(CONTROLLED)	4	5	6
95	2016-06-30	2016-06-29	2016-06-30	2		2	2	1	2	1	2	2	2	2		6	1	CO2 NARCOSIS WITH BILATERAL PNEUMONIA PARAPNEUMONIC EFFUSION	4	5	6
96	2016-07-02	2016-06-29	2016-07-02	3		2	2	1	2	2	2	2	2	2		6	1	MOLAR PREGNANCY WITH SEVERE ANAEMIA WITH HYPOVOLEMIC SHOCK (RESOLVED) WITH HYPERTHYROIDISM WITH PAST SUCTION AND EVACUATION	4	5	6
97	2016-07-09	2016-07-02	2016-07-09	7		2	2	1	2	1	2	2	2	2		6	1	ORGANO PHOSPHATE ATROPINIZED AT 30MG	4	5	6
98	2016-07-08	2016-06-30	2016-07-08	8		2	2	1	2	2	2	2	1	2		6	1	ASPIRATION PNEUMONIA WITH HYPONATREMIA,RESPIRATORY DISTRESS WITH K/C/O HYPERTENSION,HYPOTHYROIDISM WITH CHRONIC KIDNEY DISEASE	4	5	6
99	2016-07-04	2016-07-02	2016-07-04	2	18	2	2	1	2	1	2	2	2	2		6	1	ACUTE EXACERBATION OF CHRONIC OBSTRUCTIVE PULMONARY DISEASE WITH CO2 NARCOSIS WITH	4	5	6
100	2016-07-09	2016-07-03	2016-07-09	6		2	2	1	1	2	2	2	2	2		6	1	DIABETIC KETO ACIDOSIS	4	5	6
101	2016-07-04	2016-07-04	2016-07-07	2	16	2	2	1	2	2	1	2	2	2		6	1	UROSEPSIS WITH ACUTE KIDNEY INJURY(RESOLVED)	4	5	6
102	2016-07-18	2016-07-15	2016-07-18	3		2	2	1	1	2	2	2	1	2		6	1	UPPER GASTROINTESTINAL BLEEDING 2 DEGREE VARICEAL BLEEDING WITH ALCOHOLIC LIVER DISEASE	4	5	6
104	2016-07-18	2016-07-10	2016-07-18	7	12	2	2	1	2	2	1	2	2	2		6	1	CYPERMETHRIN ORGANO PHOSPHATE POISONING	4	5	6
107	2016-07-18	2016-07-15	2016-07-18	2	12	2	2	1	2	2	2	2	2	2		6	1	UPPER GASTRO INTESTINAL BLEED 2 DEGREE ACID PEPTIC DISEASE WITH HYPOVOLEMIC SHOCK	4	5	6
111	2016-07-11	2016-07-08	2016-07-11	2	12	2	2	1	2	1	2	2	2	2		6	1	EMERGENCY LOWER SEGMENT CESAREAN SECTION WITH PUERPERAL PYREXIA WITH ANAPHYLAXIS	4	5	6
113	2016-07-25	2016-07-18	2016-07-25	9		2	2	1	2	2	1	2	2	2		6	1	ACUTE GASTRO ENTERITIS WITH HYPOVOLEMIC SHOCK WITH METABOLIC ACIDOSIS	4	5	6
118	2016-08-01	2016-07-19	2016-08-01	13		2	2	1	2	2	1	2	2	2		6	1	ORGANO PHOSPHATE POISONING	4	5	6
119	2016-08-18	2016-08-03	2016-08-18	15		2	2	1	1	1	2	2	2	2		6	1	ACUTE EXACERBATION OF CHRONIC OBSTRUCTIVE PULMONARY DISEASE WITH BILATREAL LOWER ZONE PNEUMONIA WITH K/C/O DIABETIC MELLITUS WITH HYPERTENSION	4	5	6
121	2016-08-12	2016-08-03	2016-08-12	9		2	2	1	1	2	2	1	1	2		6	1	BILATERAL PNEUMONIA WITH ATRIAL FIBRILLATION (RATE CONTROLLED)WITH URINARY TRACT INFECTION WITH MULTIPLE COMORBIDITIES(DIABETIC MELLITUS WITH HYPERTENSION) WITH CMLL WITH CHRONIC KIDNEY DISEASE CMLL 5,HYPOTHYROIDISM WITH RETINOPATHY	4	5	6
128	2016-08-18	2016-08-15	2016-08-18	2	17	2	2	1	2	1	2	2	2	2		6	1	SNAKE BITE NOT POISOINIABLE, HYPERSENSITIVITY REACTION	4	5	6
129	2016-08-23	2016-08-19	2016-08-23	3	21	2	2	1	2	2	1	2	2	2		6	1	FEVER UNDER EVALUATION WITH HYPOKALEMIA TETANY SECOND DEGREE TO HYPOTHYROIDISM WITH ANXIETY DISORDER ? SEIZURE DISORDER	4	5	6
132	2016-09-06	2016-08-26	2016-09-06	10	21	2	2	1	2	2	2	2	2	2		5	5	RIGHT SIDED PNEUMONIA WITH CHRONIC KIDNEY DISEASE 5,DIABETES MELLITUS WITH GASTRO-INTESTINAL BLEEDING WITH SEVERE ANAEMIA
133	2016-08-29	2016-08-25	2016-08-29	3	17	1	2	1	2	2	2	2	2	2		6	1	ASPIRATION PNEUMONIA WITH ALCOHOL DEPENDENCY SYNDROME WITH ACUTE KIDNEY INJURY WITH SEVERE METABOLIC ACIDOSIS	4	5	6
134	2016-09-03	2016-08-26	2016-09-03	7	16	2	2	1	2	2	1	2	2	2		6	1	ORGANO PHOSPHATE POISONING	4	5	6
135	2016-09-02	2016-08-30	2016-09-02	3		2	2	1	2	1	2	2	2	2		6	1	LEFT LOWER ZONE PNEUMONIA WITH ACUTE CORONARY SYNDROME K/C/O CHRONIC OBSTRUCTIVE PULMONARY DISEASE WITH CORPUMONALE	4	5	6
136	2016-09-03	2016-09-02	2016-09-03	1		2	2	1	2	2	1	2	2	2		6	1	CARDIOGENIC SHOCK	4	5	6
137	2016-09-07	2016-09-02	2016-09-07	4	15	2	2	1	2	1	2	2	2	2		6	1	ACUTE EXACERBATION OF CHRONIC OBSTRUCTIVE PULMONARY DISEASE WITH CO2 RETENTION(RESOLVED)	4	5	6
138	2016-09-08	2016-09-03	2016-09-08	4	9	2	2	1	2	1	2	2	2	2		6	1	ALTERED SENSORIUM UNDER EVALUATION WITH K/C/O CORONARY OBSTRUCTIVE PULMONARY DISEASE WITH SEIZURE DISORDER	4	5	6
139	2016-09-12	2016-09-07	2016-09-12	4	7	2	2	1	1	1	1	2	2	2		6	1	ACUTE GASTROENTERITIS WITH ACUTE KIDNEY INJURY WITH SEPSIS WITH PNEUMONIA WITH NEW ONSET DIABETES MELLITUS	4	5	6
141	2016-09-14	2016-09-08	2016-09-14	7		2	2	1	2	2	2	2	2	2		6	1	HOSPITAL ACQUIRED PNEUMONIA WITH SUBARACHNOID HAEMORRHAGE(OLD) WITH RHEUMATIC ARTHRITIS	4	5	6
142	2016-09-14	2016-09-11	2016-09-14	4		2	2	1	2	1	2	2	2	2		6	1	INFECTIVE ACUTE EXACERBATION OF CHRONIC OBSTRUCTIVE PULMONARY DISEASE WITH RESPIRATORY ACIDOSIS	4	5	6
143	2016-09-12	2016-09-08	2016-09-12	5		2	2	1	2	2	2	2	2	2		2	1	ST ELEVATED MYOCARDIAL INFARCTION(RESOLVED)	4	5	6
150	2016-11-10	2016-11-07	2011-11-10	4		2	2	1	2	2	2	2	2	2		6	1	PNEUMONA WITH CONGESTIVE CARDIAC FAILURE WITH ATRIAL FIBRILLATION (RATE CONTROLLED)	4	5	6
151	2016-11-15	2016-11-10	2016-11-14	5		2	2	1	1	2	2	2	2	2		6	1	BILATERAL PNEUMONIA WITH TYPE II DIABETES MELLITUS (NEWLY DIAGNOSED)	4	5	6
153	2016-11-18	2016-11-15	2016-11-18	3		2	2	1	2	2	1	1	2	2		5	5	DECOMPENSATED ACUTE LIVER CIRRHOSIS ACUTE KIDNEY INJURY ?HEPATO-RENAL SYNDROME WITH HYPERKALEMIA
155	2016-12-19	2016-11-24	2016-12-19	24		2	2	1	2	2	2	2	1	1		6	1	CHRONIC MYELOID LEUKEMIA WITH PANCYTOPENIA	4	5	6
163	2016-12-16	2016-12-13	2016-12-16	4		2	2	1	2	1	2	2	2	2		5	5	RIGHT SIDED ISCHEMIC CEREBRO-VASCULAR ACCIDENT WITH LEFT SIDED HEMIPARESIS WITH B/L PNEUMONIA 2 DEGREE TO ASPIRATION WITH K/C/O HYPERTENSION WITH PACEMAKER INSITU WITH ACUTE KIDNEY INJURY	1	1	1
164	2016-12-16	2016-12-15	2016-12-16	1		2	2	1	2	2	2	2	2	2		3	1	NITROBEUZINE POISOINING	4	5	6
165	2016-12-20	2016-12-15	2016-12-20	5		2	2	1	1	2	2	2	2	2		6	1	DIABETIC KETOACIDOSIS	4	5	6
168	2016-12-27	2016-12-18	2016-12-27	9		2	2	1	2	1	2	2	2	2		6	1	RIGHT SIDED MASSIVE PLEURAL EFFUSION ? TUBERCULAR TO R/O MALLIGNANCY	4	5	6
170	2016-12-21	2016-12-18	2016-12-21	2	14	2	2	1	2	1	2	2	2	2		6	1	ACUTE EXACERBATION OF CHRONIC OBSTRUCTIVE PULMONARY DISEASE WITH CORPUMONALE WITH SHOCK (RESOLVED)	4	5	6
171	2016-12-23	2016-12-19	2016-12-23	3	16	2	2	1	2	1	1	2	2	2		5	5	ACUTE EXACERBATION OF CHRONIC OBSTRUCTIVE PULMONARY DISEASE WITH CO2 NARCOSIS WITH RESPIRATORY ACIDOSIS WITH BILATERAL LOWER ZONE PNEUMONIA	1	1	1
173	2016-12-27	2016-12-24	2016-12-27	2	16	2	2	1	2	2	1	2	2	2		6	1	UPPER ZONE PNEUMONIA WITH SEPTIC SHOCK	4	5	6
176	2017-01-03	2016-12-29	2017-01-03	5		1	2	1	2	2	1	2	2	2		6	1	ORGANO PHOSPHATE POISONING AND LOWER ZONE PNEUMONIA	4	5	6
180	2017-01-15	2017-01-12	2017-01-15	1	14	2	2	1	2	2	2	2	2	2		6	1	UPPER GASTRO INTESTINAL BLEED 2 DEGREE TO VARICEAL BLEEDING WITH CONGESTIVE PANGASTROPATHY WITH SUPERFICIAL DUODENAL ULCER	4	5	6
182	2017-01-19	2017-01-16	2017-01-19	3		2	2	1	2	2	1	2	2	2		6	1	DILATED CARDIO MYOPATHY IN ACUTE HEART FAILURE WITH ATRIAL FIBRILLATION WITH FAST VENTRICULAR RATE	4	5	6
183	2017-01-21	2017-01-17	2017-07-21	5		2	2	1	2	2	1	2	2	2		6	1	DENGUE FEVER	4	5	6
190	2017-02-12	2017-02-09	2017-02-12	4	13	2	2	1	2	1	2	2	2	2		6	1	ACUTE EXACERBATION CHRONIC OBSTRUCTIVE PULMONARY DISEASE WITH BRONCHIECTASIS WITH B/L PNEUMONIA WITH CORPULMONALE WITH DEXTROCARDIA WITH SITUS INVERTUS	4	5	6
191	2017-02-11	2017-02-09	2017-02-10	1	14	2	2	1	2	2	2	2	2	2		6	1	URINARY TRACT INFECTION WITH SEPTIC SHOCK WITH ?LEPTOSPRIOSIS	4	5	6
192	2017-02-14	2017-02-12	2017-02-13	2		2	2	1	2	2	2	2	2	2		6	1	PNEUMONIA WITH ACUTE RESPIRATORY DISTRESS SYNDROME	4	5	6
193	2017-02-19	2017-02-13	2017-02-19	6		1	2	1	2	2	2	2	2	2		6	1	RT SIDED PNEUMONIA WITH SUPRA VENTRICULAR TACHYCARDIA	4	5	6
194	2017-02-18	2017-02-15	2017-02-18	3		2	2	1	2	1	2	2	2	2		6	1	PRIMI AT 32WOG WITH ECLAMPSIA WITH EMLSCS	4	5	6
195	2017-02-23	2017-02-18	2017-02-23	5		2	2	1	2	2	2	2	1	2		6	1	POLYTRAUMA(ILLEAL OERFORATION WITH PERITOMITIS WITH RIGHT FEMUR FRACTURE WITH RIGHT SIDED ATELECTASIS POST OPERATIVELY	4	5	6
200	2017-03-02	2017-02-26	2017-03-02	4		2	2	1	2	2	2	2	2	2				HYPOGLYCEMIC SHOCK WITH SUPRA VENTRICULAR TACHYCARDIA WITH SEPSIS(RESOLVED)	4	5	6
201	2017-03-17	2017-03-10	2017-03-17	7		2	2	1	2	1	2	2	2	2		6	1	PLEURAL EFFUSION WITH ? PULMONARY TUBERCULOSIS ? MALIGNANCY	4	5	6
204	2017-03-21	2017-03-19	2017-03-21	2		2	2	1	2	2	2	2	2	2		6	1	LEFT LOWER ZONE PNEUMONIA WITH SEPTIC SHOCK	4	5	6
206	2017-03-27	2017-03-25	2017-03-27	2		2	2	1	2	2	2	2	1	2		6	1	UPPER GASTRO-INTESTINAL BLEEDING	4	5	6
207	2017-04-03	2017-03-27	2017-04-03	7		2	2	1	2	1	2	2	2	2		6	1	ACUTE EXACERBATION OF CHRONIC OBSTRUCTIVE PULMONARY DISEASE	4	5	6
209	2017-03-31	2017-03-29	2017-03-31	2		2	2	1	2	2	2	2	2	2		6	1	HYPERTENSIVE EMERGENCY(CONTROLLED)	4	5	6
210	2017-04-03	2017-03-30	2017-04-03	4		2	2	1	2	1	2	2	2	2		6	1	ACUTE EXACERBATION OF CHRONIC OBSTRUCTIVE PULMONARY DISEASE WITH CO2 RETENTION	4	5	6
211	2017-04-06	2017-04-03	2017-04-06	3		2	2	1	2	2	1	2	2	2		6	1	UPPER GASTRO-INTESTINAL BLEED WITH ALCOHOLIC LIVER CIRRHOSIS K/C/O DAIBETES	4	5	6
212	2017-04-12	2017-04-06	2017-04-12	6		2	2	1	2	2	2	2	2	2		6	1	CHRONIC CONGESTIVE FAILURE WITH BILATERAL LOWER ZONE PNEUMONIA WITH OBSTRUCTIVE SLEEP APNEA WITH CO2 RETENTION	4	5	6
216	2017-04-21	2017-04-19	2017-04-21	2		1	2	1	2	2	2	2	2	2		6	1	STATUS EPILEPTICUS	4	5	6
218	2017-04-23	2017-04-16	2017-04-23	7		2	2	1	2	1	2	2	2	2		6	1	ACUTE EXACERBATION OF CHRONIC OBSTRUCTIVE PULMONARY DISEASE WITH ACUTE KIDNEY INJURY WITH SEPTIC SHOCK	4	5	6
220	2017-05-02	2017-04-25	2017-05-02	7		2	2	1	2	1	2	2	2	2		4	4
221	2017-04-27	2017-04-25	2017-04-27	2		2	2	1	2	2	2	2	2	2		6	1	ACUTE PANCREATITIS WITH UNCOMTROLLED HYPERTENSION(CONTROLLED)	4	5	6
225	2017-05-10	2017-05-06	2017-05-09	3		2	2	1	2	2	2	2	2	2	N	6	1	ACUTE GASTRO ENTERITIS IN SHOCK WITH ACUTE KIDNEY INJURY WITH PNEUMONIA WITH K/C/O CHRONIC OBSTRUCTIVE PULMONARY DISEASE	4	5	6
230	2017-05-22	2017-05-17	2017-05-22	5		2	2	1	1	2	2	2	2	2		6	1	DIABETIC MELLITUS WITH DIABETIC KETO ACIDOSIS	4	5	6
231	2017-05-21	2017-05-20	2017-05-24	4		2	2	1	2	2	1	2	2	2		2	1	ALCOHOL WITHDRAWL SYNDROME WITH ORGANO-PHOSPHORUS POISOINING	4	5	6
235	2017-06-19	2017-06-07	2017-06-19	6		2	2	1	2	1	2	2	2	2		3	1	ACUTE EXACERBATION WITH CHRONIC OBSTRUCTIVE PULMONARY DISEASE WITH TYPE 2 RESPIRATORY FAILURE	4	5	6
239	2017-06-16	2017-06-16	2017-06-23	7		2	2	1	2	1	2	2	2	1		6	1	LUPUS NEPHRITIS WITH PERICARDIAL EFFUSION WITH ASCITIS WITH HYPERTENSION WITH POST CADIOCENTESIS	4	5	6
242	2017-07-07	2017-06-24	2017-07-07	14		2	2	1	2	1	2	2	2	2		5	5
244	2017-06-30	2017-06-27	2017-06-30	3		2	2	1	2	1	2	2	2	2		6	1	RIGHT SIDED ISCHEMIC CEREBRO VASCULAR	4	5	6
245	2017-07-08	2017-06-30	2017-07-08	8	15	2	2	1	2	1	2	2	2	2		5	5
246	2017-07-07	2017-07-01	2017-07-07	7		2	2	1	2	2	1	2	2	2				OP POISONING	4	5	6
247	2017-07-09	2017-06-30	2017-07-10	10		2	2	1	1	2	2	1	2	2		6	1	UNCONTROLLED DIABETES MELLITUS WITH LEFT LEG CELLULITIS WITH IHD WITH HYPERTENSION WITH ACUTE KIDNEY INJURY	4	5	6
248	2017-07-05	2017-07-02	2017-07-05	3		2	2	1	2	1	2	2	2	2		5	5
252	2017-07-14	2017-07-09	2017-07-14	6		2	2	1	2	1	2	2	2	2		6	1	HYPONATREMIA WITH SEIZURE WITH K/C/O COPD WITH IHD WITH OSTEOARTHRITIS UNDER MEDICATION	4	5	5
253	2017-07-24	2017-07-10	2017-07-24	14		2	2	1	2	2	1	2	2	2		6	1	PNEUMONIA WITH CAQ + PCI TO PROXIMAL TO MIDDLE LEFT ANTERIOR DESCENDING ARTERY FOR ANTERIOR WALL MI	4	5	6
258	2017-07-29	2017-07-29	2017-07-29	2		2	2	1	2	2	2	2	2	2		6	1	MI (POBA) PLAIN OLD BALLOON ANGIOPLASTY	4	5	6
259	2017-07-30	2017-07-27	2017-07-30	2	15	2	2	1	2	1	2	2	2	2		6	1	PNEUMONIA WITH ACUTE EXACERBATION OF CHRONIC OBSTRUCTIVE PULMONARY DISEASE	4	5	6
266	2017-08-17	2017-08-14	2017-08-17	3	4	2	2	1	2	2	2	2	2	2		6	1	ATRIAL FIBRILLATION WITH HYPERTENSION WITH DIABETES MELLITUS	4	5	6
267	2017-08-15	2017-08-13	2017-08-15	1	18	2	2	1	1	1	2	2	2	2		6	1	ACUTE GASTROENTERITIS WITH SHOCK WITH K/C/O DIABETES MELLITUS WITH HYPERTENSION	4	5	6
270	2017-08-21	2017-08-18	2017-08-21	2	16	2	2	1	2	2	2	2	2	2		6	1	PNEUMONIA WITH SEPTIC SHOCK	4	5	6
271	2017-08-22	2017-08-17	2017-08-23	5	17	2	2	1	2	1	2	2	2	2		6	1	ACUTE CORONARY SYNDROME WITH ? POST MYOCARDIAL INFARCTION ANGINA	4	5	6
275	2017-08-31	2017-08-25	2017-08-31	6		2	2	1	2	2	1	2	2	2		6	1	ORGANOPHOSPHATE POISOINING	4	5	6
277	2017-08-31	2017-08-28	2017-08-31	2	16	2	2	1	2	1	2	2	2	2		6	1	ACUTE EXACERBATION OF CHRONIC OBSTRUCTIVE PULMONARY DISEASE WITH LEFT SIDED PNEUMONIA WITH CORPUMONALE IN FAILURE	4	5	6
278	2017-09-01	2017-08-27	2017-09-01	5		2	2	1	1	2	2	2	2	2		6	1	ATRIAL FIBRILLATION WITH K/C/O SEIZURE DISORDER DIABETES MELLITUS AND HYPERTENSION WITH ? PNEUMONIA	4	5	6
286	2017-09-11	2017-09-09	2017-09-11	2		2	2	1	2	2	2	2	2	2		6	1	2ND POST PARTUM HEMORRHAGE WITH SEPTIC SHOCK(RESOLVED) POST ERCP STATUS	4	5	6
287	2017-09-10	2017-09-07	2017-09-10	3		2	2	1	2	1	1	2	2	2		6	1	CARDIGENIC SHOCK WITH SEPSIS(RESOLVED)WITH K/C/O CHRONIC OBSTRUCTIVE PULMONARY DISEASE WITH CONGESTIVE CARDIAC FAILURE	4	5	6
288	2017-09-16	2017-09-12	2017-09-16	4		2	2	1	2	1	1	2	1	2		6	1	ACUTE EXACERBATION OF CHRONIC OBSTRUCTIVE PULMONARY DISEASE WITH PNEUMONIA WITH SHOCK(RESOLVED) ?BRONCHIAL ASPIRATE	4	5	6
289	2017-09-18	2017-09-15	2017-09-18	3		2	2	1	2	2	2	2	1	2		6	1	SNAKE BITE WITH COAGULOPATHY	4	5	6
290	2017-09-15	2017-09-15	2017-09-23	8		2	2	1	2	1	2	2	1	2		5	5
291	2017-09-24	2017-09-18	2017-09-24	6		2	2	1	2	1	2	2	2	2		6	1	LEFT SIDED COMMUNITY ACQUIRED PNEUMONIA WITH PARKINSON'S DISEASE WITH ACUTE KIDNEY INJURY IN SEPSIS(RESOLVED)	4	5	6
293	2017-09-24	2017-09-21	2017-09-24	3		2	2	1	2	2	2	2	1	2		6	1	PEOPLE LIVING WITH HIV AIDS WITH DRUG INDUCED ACUTE HEPATIC FAILURE WITH SEPSIS(RESOLVED)	4	5	6
297	2017-10-04	2017-10-03	2017-10-04	1		2	2	1	2	2	1	2	1	2		6	1	UPPER GASTROINTESTINAL BLEED ?VARICEAL WITH ALCOHOLIC LIVER DISEASE WITH COAGULATION	4	5	6
298	2017-10-06	2017-09-29	2017-10-06	7		2	2	1	2	1	2	1	2	2		6	1	ACUTE GASTROENTERITIS IN SHOCK WITH ACUTE KIDNEY INJURY WITH K/C/O CHRONIC OBSTRUCTIVE DISEASE WITH UREMIC ENCEPHALOPATHY	4	5	6
306	2017-10-12	2017-10-09	2017-10-12	3		2	2	1	1	1	2	2	2	2		6	1	ACUTE EXACERBATION CHRONIC OBSTRUCTIVE PULMONARY DISEASE WITH CORPULMALE WITH K/C/O DIABETES MELLITUS	4	5	6
307	2017-10-12	2017-10-09	2017-10-12	3		2	2	1	1	2	2	2	2	2		3	1	HYPEROSMOLAN HYPERGLYCEMIC STATE WITH K/C/O HEPATIC ENCEPHALOPATHY	4	4	6
308	2017-10-14	2017-10-11	2017-10-14	4		2	2	1	2	2	2	2	2	2		6	1	ACUTE PANCREATITIS WITH UPPER GASTROINTESTINAL BLEED	4	5	6
310	2017-10-15	2017-10-13	2017-10-15	3		2	2	1	2	1	2	2	2	2		6	1	SMALL AIRWAY DISEASE WITH B\L BRONCHIECTASIS WITH COR PULMONALE WITH RIGHT LOWER LOBE PNEUMONIA	4	5	6
311	2017-10-17	2017-10-10	2017-10-17	8		2	2	1	2	2	2	2	2	2		6	1	POST PERCUTANEOUS CORONARY INTERVENTION TO LEFT ANTERIOR DESCENDING CORONARY ARTERY FOR ANTEROSEPTAL MYOCARDIAL INFARCTION	4	5	6
312	2017-10-18	2017-10-14	2017-10-18	5		2	2	1	2	2	2	2	2	2		6	1	ACUTE EXACERBATION CHRONIC OBSTRUCTIVE PULMONARY DISEASE WITH OBSTRUCTIVE SLEEP APNEA OVERLAP SYNDROME WITH ACUTE KIDNEY INJURY WITH TYPE II RESPIRATORY FAILURE WITH K/C/O DIABETES MELLITUS WITH HYPERTENSION	4	5	6
313	2017-10-19	2017-10-16	2017-10-19	4		2	2	1	2	2	2	2	2	2		6	1	COMPLICATED PARA PNEUMONIC EFFUSIOM WITH LEFT SIDED EMPYEMA WITH PIGTAIL CATHATER INSITU	4	5	6
314	2017-10-22	2017-10-20	2017-10-22	3		2	2	1	2	2	1	2	2	2		6	1	ORGANOPHOSPHATE POISONING(HYPER METHRINE+CHLOROPYRIPHOS)	4	4	6
316	2017-10-26	2017-10-23	2017-10-26	4		2	2	1	2	2	2	2	2	2		6	1	ACUTE EXACERBATION OF CHRONIC OBSTRUCTIVE PULMONARY DISEASES WITH CCF WITH PNEUMONIA AND K/C/O POST RADICAL CYSTECTOMY WITH ILEAL CONDUCT PLACEMENT	4	5	6
318	2017-10-31	2017-10-24	2017-10-31	9		2	2	1	2	2	2	2	1	2		6	1	DECOMPENSATED CHRONIC LIVER DISEASE WITH HEPATIC ENCEPHALOPATHY (RESOLVED) WITH NECROTISING FASCITIS	4	5	6
320	2017-11-01	2017-10-26	2017-11-01	7		2	2	1	2	2	2	2	2	2		6	1	BILATERAL PNEUMONIA WITH SEPSIS WITH TONSILITIS	4	5	6
321	2017-11-02	2017-11-26	2017-11-02	7		2	2	1	2	2	2	2	2	2		3	1	ARTERIAL FIBRILLATION(CONTROLLED) WITH FAST VENTRICULAR RATE(CONTROLLED) K/C/O CORONARY ARTERIAL DISEASE	4	5	6
322	2017-11-03	2017-11-01	2017-11-03	3		2	2	1	2	2	2	2	2	2		6	1	UPPER GASTROINTESTINAL BLEEDING 2 DEGREE TO VARICES (SMALL VARICES) WITH EROSIVE PANGASTROPATHY WITH ALCOHOLIC WITHDRWAL SYNDROME	4	5	6
323	2017-11-03	2017-11-01	2017-11-03	3		2	2	1	1	2	2	2	1	2		6	1	UPPER GASTROINTESTINAL BLEEDING 2 DEGREE TO VARICEAL BLEEDING	4	5	6
324	2017-11-03	2017-10-31	2017-11-02	3		2	2	1	2	1	2	2	2	2		6	1	ACUTE SEVERE BRONCHIAL ASTHMA(RESOLVED)	4	5	6
325	2017-11-15	2017-11-04	2017-11-14	9		2	2	1	2	1	2	2	2	2		6	1	CEPHALIC TETANUS WITH RIGHT PARIETO-TEMPORAL FRACTURE LEFT PARIETAL BONE FRACTURE WITH FACIAL NERVE PALSY LOWER MOTOR NEURON TYPE WITH TRIGEMINAL NERVE INVOLVEMENT	4	5	6
326	2017-11-07	2017-11-04	2017-11-07	3		2	2	1	2	2	2	2	2	2		6	1	DECOMPENSATED CHRONIC LIVER DISEASE WITH COAGULOPATHY	4	5	6
328	2017-11-08	2017-11-05	2017-11-08	3		2	2	1	2	1	2	2	2	2		6	1	BRONCHIAL ASTHMA WITH SLEEP APNEA	4	5	6
330	2017-11-11	2017-11-09	2017-11-10	2		2	2	1	2	1	2	2	2	2		6	1	ASPIRATION PNEUMONIA WITH SEPSIS WITH K/C/O POST ENCEPHALITIS SYNDROME WITH SPASTIC QUADRIPARESIS WITH MENTAL RETARDATION WITH SYSTEMIC LUPUS ERYTHEMATOSUS WITH LUPUS NEPHRITIS WITH POST TRACHEOSTOMY STATUS	4	5	6
332	2017-11-15	2017-11-12	2017-11-14	2		2	2	1	2	2	2	2	1	2		6	1	ALCOHOLIC HEPATITIS WITH EROSIVE PANGASTROPATHY WITH SMALL SIZE VARICES WITHOUT RED SIGN	4	5	6
334	2017-11-23	2017-11-15	2017-11-23	8		2	2	1	2	1	1	2	1	2		6	1	BICYTOPENIA WITH PLEURAL AND PERICARDIAL EFFUSION UNDER ATT WITH SEPSIS(RESOLVED)	4	5	6
336	2017-11-20	2017-11-16	2017-11-19	3		1	2	1	2	2	2	2	1	2		6	1	UPPER GASTROINTESTINAL BLEED 2ND DEGREE TO VARICES 2ND DEGREE TO CHRONIC LIVER DISEASE	4	5	6
337	2017-11-29	2017-11-17	2017-11-29	12		2	2	1	2	2	1	2	2	2		6	1	ORGANOPHOSPHATE POISONING	4	5	6
341	2017-11-26	2017-11-23	2017-11-26	3		2	2	1	2	2	2	2	2	2		6	1	BILATERAL PNEUMONIA WITH SEPTIC SHOCK	4	5	6
342	2017-12-01	2017-11-29	2017-12-01	2		2	2	1	2	2	1	2	2	2		6	1	SEPTIC SHOCK (RESOLVED) WITH LEFT SIDED LOBE PNEUMONIA	4	5	6
343	2017-12-05	2017-11-30	2017-12-05	6		2	2	1	1	1	1	2	2	2		6	1	ACUTE EXACERBATION OF CHRONIC OBSTRUCTIVE PULMONARY DISEASE OVERLAP SYNDROME WITH DILATED CARDIOMYOPATHY WITH HYPERTENSION WITH DIABETIC MELLITUS	4	5	6
344	2017-12-05	2017-12-03	2017-12-05	2		2	2	1	1	2	2	2	2	2		6	1	HYPEROSMOLAR NONKETONIC SYNDROME WITH HYPERTENSION WITH DIABETIC MELLITUS WITH MIGRAINE HEADACHE	4	5	6
346	2017-12-11	2017-12-09	2017-12-11	2		2	2	1	1	2	2	2	2	2		6	1	PULMONARY EDEMA WITH DIABETIC NEPHROPATHY WITH METABOLIC ACIDOSIS WITH OLD INFERIOR WALL MYOCARDIAL INFRACTION WITH CONGESTIVE HEART FAILURE	4	5	6
347	2017-12-15	2017-12-12	2017-12-15	3		2	2	1	2	2	2	2	1	2		6	1	EXPLORATORY LAPARATOMY WITH TOTAL ABDOMINAL HYSTERECTOMY WITH BILATERAL SALPINGO-OOPHORECTOMY OMENTAL BIOPSY WITH DJ STENT INSITU(PARTIAL UTERIC TRANSECTION(RIGHT) AND REPAIR ? UTERINE SACROMA	4	5	6
348	2017-12-15	2017-12-14	2017-12-15	1		2	2	1	2	1	2	2	2	2		6	1	CHRONIC OBSTRUCTIVE PULMONARY DISEASE WITH CARDIOMYOPATHY WITH ATRIAL FIBRILLATION WITH FELINE VIRAL RHINOTRACHEITIS WITH ? ISCHEMIC HEART FAILURE	4	5	6
349	2017-12-19	2017-12-15	2017-12-18	3		2	2	1	1	1	2	2	2	2		6	1	ISCHEMIC CARDIOMYOPATHY WITH VENTRICULAR TRACHYCARDIA WITH CARDIOGENIC SHOCK WITH BRONCHIAL ASTHMS WITH K/C/O HYPERTENSION WITH DIABETES MELLITUS	4	5	6
350	2017-12-19	2017-12-16	2017-12-18	2		2	2	1	2	2	2	2	2	2		6	1	HYPERTENSIVE EMERGENCY	4	5	6
353	2017-12-23	2017-12-18	2017-12-22	5		2	2	1	2	1	1	2	2	2		5	5	SEPTIC SHOCK WITH CHRONIC OBSTRUCTIVE PULMONARY DISEASE WITH COR PULMONALE
354	2017-12-28	2017-12-23	2017-12-28	5		2	2	1	1	1	2	2	1	2		6	1	ACUTE EXACERBATION OF CHRONIC OBSTRUCTIVE PULMONARY DISEASE WITH PNEUMONIA WITH K/C/O HYPERTENSION ,DIABETES MELLITUS WITH PRERENAL AZOTEMIA(RESOLVED)	4	5	6
356	2017-12-27	2017-12-23	2017-12-26	3		2	2	1	2	1	2	2	2	2		6	1	CHRONIC OBSTRUCTIVE PULMONARY DISEASE WITH COR PULMONALE	4	5	6
357	2017-12-29	2017-12-25	2017-12-29	4		2	2	2	2	2	2	2	2	2		6	1	HYPERTENSIVE URGENCY WITH POLYCYTHEMIA TO RULE OUT OBESITY HYPERVENTILATION SYNDROME WITH EPWORTH SLEEPNESS SCALE OF 10 WITH RETINOPATHY (SILVERWIRE) WITH MALAMPATI GRADE 4	4	5	6
358	2017-12-29	2017-12-26	2017-12-29	3		2	2	1	2	2	2	2	2	2		6	1	DYSPEPSIA UNDER EVALUATION ?ALCOHOLIC GASTROPATHY WITH DYSELECTROPEPSIA UNDER EVALUATION	4	5	6
361	2018-01-02	2017-12-29	2018-01-02	4		2	2	1	1	2	2	2	2	2		6	1	BRONCHIAL ASTHMA WITH DIFFERENTIAL FEBRILE ILLNESS WITH HYPERTENSION WITH K/C/O DIABETIC MELLITUS AND HYPOTHYRIDISM	4	5	6
363	2018-01-04	2017-12-29	2018-01-04	7		2	2	1	2	2	2	2	2	2		6	1	ENCYSTED PERITONEAL COLLECTION WITH ? 2° PERITONITIS	4	5	6
365	2018-01-08	2018-01-03	2018-01-08	5		2	2	1	2	2	1	2	2	2		6	1	ACUTE PANCREATITIS WITH K/C/O DILATED CARDIOMYOPATHY WITH PROXIMAL ILLEAL PERFORATION( ILEOSTOMY DONE) WITH PERITONITIS	4	5	6
366	2018-01-06	2018-01-03	2018-01-05	2		2	2	1	2	1	2	2	2	2		6	1	ACUTE EXACERBATION OF CHRONIC OBSTRUCTIVE PULMONARY DISEASE WITH RESPIRATORY BRONCHITIS ASSOCIATED INTERSTITIAL LUNG DISEASE	4	5	6
367	2018-01-08	2018-01-05	2018-01-08	3		2	2	1	2	1	2	2	2	2		6	1	TAKAYASU ARTERITIS	4	5	6
369	2018-01-10	2018-01-06	2018-01-10	10		1	2	1	2	2	2	2	1	2		6	1	SICKLE CELL DISEASE	4	5	6
371	2018-01-14	2018-01-08	2018-01-14	6		2	2	1	2	1	2	2	2	2		6	1	BRONCHIAL ASTHMA WITH EARLY INTERSTITIAL LUNG DISEASE ( NON SPECIFIC INTERSTITIAL PNEUMONIA)	4	5	6
372	2018-01-14	2018-01-09	2018-01-14	4		1	2	1	2	2	1	2	2	2		6	1	ORGANO PHOSPHATE POISONING	4	5	6
373	2018-01-12	2018-01-11	2018-01-12	1		2	2	1	2	1	2	2	2	2		6	1	ACUTE EXACERBATION OF CHRONIC OBSTRUCTIVE PULMONARY DISEASES	4	5	6
375	2018-01-18	2018-01-15	2018-01-18	3		2	2	2	1	2	2	2	2	2		6	1	STATUS EPILEPTICUS WITH DIABETIC KETO ACIDOSIS(RESOLVED)	4	5	6
376	2018-01-16	2018-01-12	2018-01-16	4		2	2	1	2	2	2	2	2	2		6	1	BILATERAL PNEUMONIA WITH INFLUENZA WITH K/C/O BENIGN PROSTATE HYPERPLASIA	4	5	6
377	2018-01-20	2018-01-15	2018-01-19	4		2	2	1	2	1	2	2	2	2		6	1	ACUTE EXACERBATION OF CHRONIC OBSTRUCTIVE PULMONARY DISEASE WITH RIGHT LOWER ZONE PNEUMONIA WITH TYPE 2 RESPIRATORY FAILURE	4	5	6
378	2018-01-19	2018-01-17	2018-01-19	2		2	2	1	2	1	2	2	2	2		6	1	PROGRESSIVE TYPE 2 RESPIRATORY FAILURE	4	5	6
379	2018-01-22	2018-01-16	2016-01-22	6		2	2	1	1	2	2	2	2	2		6	1	HYPONATREMIA(RESOLVED) UNCONTROLLED DIABETIC MELLITUS	4	5	6
380	2018-01-20	2018-01-18	2018-01-20	2		2	2	1	1	1	2	2	2	2		6	1	ACUTE CHRONIC OBSTRUCTIVE PULMONARY DISEASE WITH CORPULMONALE WITH DIABETIC MELLITUS WITH HYPERTENSION WITH CHRONIC KIDNEY DISEASE	4	5	6
381	2018-01-20	2018-01-17	2018-01-20	3		2	2	1	2	1	1	2	1	2		5	5
383	2018-01-22	2018-01-19	2018-01-22	3	11	2	2	1	2	1	2	2	2	2		6	1	ACUTE EXACERBATION OF CHRONIC OBSTRUCTIVE PULMONARY DISEASE WITH TYPE 2 RESPIRATORY FAILURE (RESOLVE) WITH PAROXYSMAL ATRIAL FIBRILLATION	4	5	6
384	2018-01-28	2018-01-22	2018-01-28	6		2	2	1	1	2	2	2	2	2		6	1	DIABETIC KETOACIDOSIS	4	5	6
386	2018-02-02	2018-02-25	2018-02-02	8		2	2	1	2	2	2	2	2	2		6	1	GENERALIZED LYMPHADENOPATHY WITH RIGHT PARA PNEUMONIC EFFUSION WITH NON HODGKIN LYMPHOMA	4	5	6
387	2018-01-29	2018-01-23	2018-01-29	6		2	2	1	2	1	1	2	2	2		6	1	SEPTIC SHOCK WITH POST PARTUM PSYCHOSIS	4	5	6
391	2018-02-02	2018-01-28	2018-02-02	5		2	2	1	2	1	2	2	2	2		6	1	PNEUMONIA WITH TYPE 2 RESPIRATORY FAILURE	4	5	6
392	2018-02-01	2018-01-28	2018-02-01	4		2	2	1	1	2	1	2	1	2		6	1	UNCONTROLLED DIABETIC MELLITUS WITH UPPER GASTROINTESTINAL BLEED 2ND DEGREE TO VARICES KNOWN CASE OF CHRONIC LIVER DISEASE	4	5	6
395	2018-02-04	2018-02-01	2018-02-04	3		2	2	1	1	2	2	2	2	2		6	1	DIABETIC KETOACIDOSIS WITH BRONCHOPNEUMONIA ( RIGHT LOWER ZONE) WITH KNOWN CASE OF DIABETIC MELLITUS	4	5	6
396	2018-02-04	2018-02-01	2018-02-04	3		2	2	1	1	2	2	2	2	2		6	1	DIABETIC KETOACIDOSIS WITH HYPOTHYROIDISM	4	5	6
397	2018-02-05	2018-02-03	2018-02-05	2		2	2	1	2	1	2	2	2	2		6	1	CHRONIC WITH PNEUMONIA WITH ACUTE KIDNEY INJURY( RESOLVED) WITH ATRIAL FIBRILLATION( RATE CONTROLLED)	4	5	6
398	2018-02-05	2018-02-03	2018-02-05	2		2	2	1	1	1	2	2	2	2		6	1	PNEUMONIA WITH CHRONIC KIDNEY DISEASES WITH DIABETES MELLITUS	4	5	6
401	2018-02-08	2018-02-06	2018-02-08	2		2	2	1	2	2	2	2	2	2		6	1	SUPRAVENTRICULAR TACHYCARDIA	4	5	6
404	2018-02-18	2018-02-06	2018-02-18	12		2	2	1	2	1	2	2	2	2		6	1	ACUTE EXACERBATION OF BRONCHIAL ASTHMA WITH TYPE II RESPIRATORY FAILURE WITH CORPULMONALE WITH DIABETES MELLITUS WITH HYPERTENSION WITH HYPOTHYROIDISM	4	5	6
405	2018-02-10	2018-02-08	2018-02-09	1		2	2	2	2	2	2	2	2	2		5	5
407	2018-02-13	2018-02-09	2018-02-13	4		2	2	1	2	2	2	2	2	2		6	1	ISCHEMIC HEART DISEASE WITH WELHAM'S SYNDROME	4	5	6
408	2018-02-14	2018-02-10	2018-02-14	4		2	2	1	2	2	1	2	1	2		6	1	UPPER GASTROINTESTINAL BLEEDING WITH ? SEPTIC ILEUS	4	5	6
409	2018-02-15	2018-02-10	2018-02-15	5		2	2	1	2	1	2	2	2	2		6	1	ACUTE EXACERBATION OF CHRONIC OBSTRUCTIVE PULMONARY DISEASE WITH TYPE II RESPIRATORY FAILURE WITH ATRIAL FIBRILLATION	4	5	6
410	2018-02-15	2018-02-11	2018-02-15	4		2	2	1	2	1	2	2	2	2		6	1	BILATERAL LOWER LOBE PNEUMONIA WITH ACUTE EXACERBATION OF CHRONIC OBSTRUCTIVE PULMONARY DISEASE ? OBSTRUCTIVE SLEEP APNEA K/C/O CORPULMONATE WITH DIABETES MELLITUS WITH HYPERTENSION (UNDER MEDICATION)	4	5	6
411	2018-02-13	2018-02-10	2018-02-12	3		2	2	1	2	1	2	2	2	2		6	1	EMERGENCY APPENDECTOMY FOR APPENDICULAR PERFORATION WITH CHRONIC OBSTUCTIVE PULMONARY DISEASE WITH TYPE II RESPIRATORY FAILURE	4	5	6
413	2018-04-15	2018-04-13	2018-04-15	3		2	2	2	2	2	2	2	2	2		6	1	LEFT SIDED HEMORRHAGIC CEREBRAL VASCULAR ACCIDENT WITH RIGHT SIDED PARESIS	4	5	6
415	2018-02-20	2018-02-15	2018-02-19	4		1	2	1	1	1	2	2	2	2		6	1	PNEUMONIA WITH K/C/O DIABETES MELLITUS WITH HYPERTENSION WITH HEART BLOCK WITH PACEMAKER	4	5	6
417	2018-02-20	2018-02-18	2018-02-19	1		2	2	1	2	2	2	2	2	2		6	1	BRONCHOPNEUMONIA R/O TUBERCULOSIS	4	5	6
418	2018-02-27	2018-02-21	2018-02-27	6		2	2	2	2	1	2	2	2	1		6	1	SPUTUM POSITIVE PULMONARY TUBERCULOSIS WITH ?CRYPTOGENIC ORGANIZING PNEUMONIA WITH SYNDROME OF INAPPROPRIATE ANTIDIURETIC HORMONE SECRETION	4	5	6
419	2018-02-23	2018-02-21	2018-02-23	2		2	2	1	2	1	1	2	2	2		4	4
421	2018-02-28	2018-02-25	2018-02-27	3		2	2	1	2	1	2	2	2	2		6	1	DYSELECTROLYTRMIA WITH K/C/O/ DIABETES MELLITUS TYPE II WITH CHRONIC ILLNESS MYOPATHY	4	5	6
423	2018-03-05	2018-02-26	2018-03-04	7		2	2	1	2	1	2	2	2	2		5	5
424	2018-03-10	2018-03-03	2018-03-09	7		1	2	1	2	2	1	2	2	2		6	1	ORGANOPHOSPHATE AND CYPERMETHRIN POISONING ATROPINE	4	5	6
425	2018-03-08	2018-03-04	2018-03-07	4		2	2	1	2	1	2	2	2	2		6	1	ACUTE EXACERBATION OF CHRONIC OBSTRUCTIVE PULMONARY DISEASE WITH COAGULOPATHY WITH RENAL IMPAIRMENT WITH LEFT PNEUMOTHORAX	4	5	6
426	2018-03-14	2018-03-04	2018-03-30	6		2	2	1	2	1	2	2	2	2		3	1	COMMUNITY ACQUIRED PNEUMONIA WITH RIGHT PLEURAL EFFUSION WITH TYPE II RESPIRATORY FAILURE WITH HBSAG POSITIVE	4	5	6
427	2018-03-07	2018-03-05	2018-03-06	1		2	2	1	2	1	2	2	2	2		6	1	BRONCHOPNEUMONIA WITH INTERSTITIAL LUNG DISEASE WITH PULMONARY TUBERCULOSIS	4	5	6
430	2018-03-13	2018-03-10	2018-03-12	3		2	2	1	2	2	2	2	2	2		6	1	ACUTE GASTROENTERITIS WITH PNEUMONIA WITH ? CEREBROVASCULAR ACCIDENT WITH DIABTES MELLITUS WITH HYPERTENSION WITH HYPOTHYROIDISM	4	5	6
431	2018-03-18	2018-03-12	2018-03-18	6		2	2	1	2	1	2	2	2	2		6	1	CORONARY ARTERY DISEASE WITH ACUTE HEART FAILURE WITH HYPERTENSION WITH CHRONIC OBSTRUCTIVE PULMONARY DISEASE WITH NON ST SEGMENT ELEVATION MYOCARDIAL INFRACTION WITH TRICUSPID VALUE DYSPLASIN WITH BENIGN ENLARGEMENT OF PROSTATE	4	5	6
434	2018-03-20	2018-03-13	2018-03-19	6		2	2	1	2	2	2	2	2	2		6	1	CEREBROVASCULAR ACCIDENT WITH LEFT SIDED HEMIPLERIA WITH HYPERTENSION	4	2	4
435	2018-03-18	2018-03-16	2018-03-18	2		2	2	1	2	2	2	2	2	2		6	1	EMERGENCY LOWER SEGMENT CESARIAN SECTION FOR PRIMI AT 37+3 WEEK OF GESTATION WITH SEVER PRE ECLAMPSIA WITH UNFAVORABLE CERVIX	4	5	6
437	2018-03-21	2018-03-15	2018-03-20	5		2	2	1	2	1	2	2	2	2		6	1	SPUTUM POSITIVE MILLIARY TUBERCULOSIS WITH ACUTE RESPIRATORY DISTRESS SYNDROME	4	5	6

## Sheet: vapday0
StudyNo	date of assessment	cdcCriteria( y= CDC criteria meet, 2= CDC criteria not meet)	GCS Eye	GCS Verbal	GCS Motor	Temperature	HeartRate	SBP	DBP	ArteialPressure	dobutamine	dopamine	noradrenaline	adrenaline	RespRate	Fluid input in 24 hrs	Urine output in 24hrs	WBC	Neutro	Lympho	HCT	HB	RBC	PLT	Creatinine	TotalBili	PaO2	FiO2	AntibioticsUsed before sampling(1= useof antibiotic before sampling, 2= no use of antibiotic before sampling)
6	2016-03-27	1	2	T	3	101	132	130	70	90	2	No	>0.25	No	20	5263	2000	17.3	88	12	17			125	0.9	4.1	48	100	1
8	2016-03-28	1	4	T	1	102.8	120	120	50	73.33	2	No	>0.25	No	32	2225	2305	11.5	90	8	24	8		199	3.1		60	50	1
9	2016-03-29	1	2	T	4	101.1	120	140	90	106.66	2	No	>0.25	No	14	2200	1395	8.4	54	20	35	10.6		223			97	50	1
17	2016-03-30	1	2	T	4	98	70	120	80	83.33	2	No	No	No	20	2438	2100	9	73	22	32			325	0.4	0.6	103	40	1
36	2016-03-31	1	1	T	1	100.8	112	110	70	83.33	2	No	No	No	12	3482	2500	11.5	95	5	37	11.3	3.9	128	1.4		107	50	1
43	2016-04-01	1	2	T	3	103	153	110	60	76.6	2	No	No	No	30	3253	2400	25.6	95	5	40			124	0.7		102	40	1
57	2016-04-02	1	4	T	2	99.6	90	120	70	86.7	2	No	No	No	19	2205	570	16.4	85	12	24	7.5	2.6	224	6.6	0.8	130	40	1
68	2016-04-03	1	3	T	5	101	104	130	80	101	2	No	No	No	24	3813	1800	14.3	80	120	31	10.7	3.4	132	1.4	3.1	106	40	1
88	2016-04-04	1	3	T	5	101.9	88	180	80	113.3	2	No	No	No	16	3408	1450	10	91	9	31	9.4	3.7	227	0.7		78	40	1
93	2016-04-05	1	3	T	5	101.8	100	180	90	120	2	No	No	No	12	3473	1860	8.2	79	18	33	10	3.6	166	0.6		60	40	1
112	2016-04-06	1	4	T	5	103.6	110	110	70	83.3	2	No	>0.25	No	12	3650	5550	7.5	62	36	21	7.8		140	0.6		40	171	1
115	2016-04-07	1	4	T	6	103	140	150	90	110	2	No	No	No	12	2860	4400	3.8	91	10	18	5.9	2.1	150	0.6	13	40	47	1
117	2016-04-08	1	4	T	5	101.4	110	140	90	106.66	2	No	No	No	16	2507	950	35.8	98	2	27	9.3		268	4.5		121	40	1
120	2016-04-09	1	4	T	2	100.3	104	140	70	93.3	2	No	No	No	16	3508	1650	9	92	8	35	11.5	3.7	252	1		91	60	1
122	2016-04-10	1	1	T	1	100.3	142	100	60	79.3	2	No	>0.25	No	26	5677	1100	2.4	60	40	37			56	0.7		48	100	1
123	2016-04-11	1	1	T	1	101.2	115	100	60	73.3	2	No	>0.25	No	24	2243	155	7.6	70	30	23	7.4		86	2.93		97	60	1
130	2016-04-12	1	4	T	6	99.6	114	140	70	93.3	2	No	No	No	16	1963	2000	19	92	8	37	12.3		95	2.8		71	50	1
140	2016-04-13	1	4	T	6	100.8	110	160	60	93.3	2	No	No	No	20	3008	3950	11.3	77	21	23	7.8	3.5	156	0.8		131	40	1
148	2016-04-14	1	4	T	6	100.8	90	130	70	90	2	No	No	No	19	3832	2100	12.9	80	20	23	7.6	2.54	413	0.5	11.7	202	70	1
149	2016-04-15	1	3	T	6	101	120	120	70	86.6	2	No	>0.25	No	18	3887	4650	16.5	70	27	31	9.9	3.1	130	0.8		41	80	1
152	2016-04-16	1	1	T	1	100.3	105	160	90	113.3	2	No	No	No	33	3645	1700	4.7	82	15	28	9.7	3.1	30	2.1		51	80	1
154	2016-04-17	1	4	T	6	102.9	112	130	70	90	2	No	No	No	27	3560	1650	7.5	87	11	21	6.9	2.23	170	0.87		137	40	1
156	2016-04-18	1	2	T	5	100.3	120	110	70	83.3	2	No	No	No	24	3071	1230	23.1	94	4	28	9.4	2.9	119	1.2		83	100	1
167	2016-04-19	1	4	T	6	100.8	106	120	80	93.3	2	No	No	No	22	3575	2300	17.4	79	20	42	13.4	5.5	54	0.74		72	40	1
175	2016-04-20	1	4	T	1	98.3	78	140	70	93.3	2	No	No	No	16	3792	3300	4.5	88	9	37	11.8	5.52	156	0.6		103	60	1
177	2016-04-21	1	1	T	1	101.8	110	110	70	83.3	2	No	No	No	30	3366	2650	8.4	68	32	23	7.8	2.9	112	0.48		35	100	1
185	2016-04-22	1	2	T	4	96.2	86	110	70	83.3	2	No	No	No	18	3422	1200	15.6	90	10	35	11.9	4.1	201	1.07		75	60	1
199	2016-04-23	1	4	T	6	97.7	90	150	90	110	2	No	No	No	22	4242	2500	21.8	90	8	32	10.2	3.7	304	28	1.71	60	60	1
208	2016-04-24	1	1	T	1	100.2	130	120	70	86.6	2	No	No	No	30	386	2800	23.2	81	19	28	9	2.95	525	0.8		62.8	60	1
226	2016-04-25	1	1	T	2	101.7	130	130	80	96.6	2	No	No	No	12	4428	3400	12.6	82	15	32	10.4	3.77	428	0.98		99	70	1
236	2016-04-26	1	1	T	4	100.8	130	97	57	64	2	No	No	No	27	3063	280												1
238	2016-04-27	1	4	T	6	98.8	90	150	70	96.6	2	No	No	No	19	3400	3050	17.6	83	16	41	12.4	5.7	155	0.6				1
260	2016-04-28	1	4	T	6	98	110	140	60	86.7	2	No	No	No	14	2100	3750	13.3	63	37	22	6.9	2.9	21	1.6		87.3	40	1
264	2016-04-29	1	2	T	5	100.5	86	120	70	86.7	2	No	No	No	18	1925	2850	10	83	16	33	11.3	3.6	150	0.4		40.8	60	1
276	2016-04-30	1	2	T	2	102.5	105	120	70	86.7	2	No	No	No	20	2571	1600	20.7	88	11	33	11.2	3.6	277	0.6			90	1
279	2016-05-01	1	4	T	5	101	120	180	90	120	2	No	No	No	18	4047.8	3250	12.6	80	16	31	9.6	3.9	215	0.6		50.4	50	1
296	2016-05-02	1	1	T	1	99.4	120	120	70	86.6	2	No	>0.25	No	28	3616	1250	17.7	85	14	28	9	3.74	60	1.1		64.2	70	1
305	2016-05-03	1	4	T	6	100.5	120	130	70	90	2	No	No	No	26	2874	4400	7.2	92	6	27	7.8	2.7	189	0.9		36.9	40	1
355	2016-05-04	1	1	T	1	100.8	125	90	75	80	2	No	>0.25	No	24	3017	1304	25	94	3	28	10.4	3	75	2.9		45.5	100	1
402	2016-05-05	1	1	T	3	100.7	120	105	70	81.66	2	No	>0.25	No	32	2008	900	8.6	67	25	35	136	4.3	158	1.6	2.2	181.8	100	1
428	2016-05-06	1	1	T	1	97	118	120	50	73.3	1	No	>0.25	No	25	2816	125	254	87	10	29	10.3	3.22	156	4.1		51.2	90	1

## Sheet: Complete CRF for intubated data
StudyNo	intubated date	extubated date	planned Extubation(1= planned, 2=not planned)	tracheotomy start date	tracheotomy end date	Total days	icu admission start date	icu admission end date	DaysInICU
3	2016-03-28	2016-03-29	2				2016-03-18	2016-03-28	10
5	2016-03-18	2016-03-24	1				2016-03-18	2016-04-06	19
6	2016-03-25	2016-04-06	2				2016-03-22	2016-04-06	15
7	2016-03-21	2016-03-25	1				2016-03-21	2016-03-28	7
8	2016-03-28	2016-04-15	2				2016-03-27	2016-04-15	19
9	2016-03-29	2016-04-05	2				2016-03-29	2016-04-05	7
12	2016-03-30	2016-04-10	2				2016-04-09	2016-04-10	1
17	2016-04-09	2016-04-29	1				2016-04-09	2016-05-02	23
21	2016-04-11	2016-04-11	2				2016-04-11	2016-04-11	0
26	2016-04-15	2016-04-25	2				2016-04-14	2016-04-25	11
27	2016-04-17	2016-04-19	1				2016-04-17	2016-04-21	4
30	2016-04-14	2016-04-18	1				2016-04-12	2016-04-19	7
35	2016-05-20	2016-05-24	2				2016-05-20	2016-05-24	4
36	2016-04-21	2016-04-27	2				2016-04-21	2016-04-27	6
38	2016-04-26	2016-05-05	1				2016-04-26	2016-05-06	10
39	2016-04-30	2016-05-08	1				2016-04-30	2016-05-13	13
40	2016-04-27	2016-05-05	1				2016-04-21	2016-05-19	28
41	2016-04-29	2016-05-05	2				2016-04-29	2016-05-05	6
42	2016-05-01	2016-05-08	1				2016-05-01	2016-05-10	9
43	2016-05-08	2016-05-10	1				2016-05-08	2016-05-16	8
43	2016-05-12	2016-05-16	2
48	2016-05-10	2016-05-16	1				2016-05-08	2016-05-18	10
50	2016-05-10	2016-05-11	2				2016-05-09	2016-05-11	2
56	2016-05-18	2016-05-25	1				2016-05-17	2016-05-26	9
56	2016-05-28	2016-05-28	2				2016-05-27	2016-05-28	1
57	2016-05-17	2016-05-28	2				2016-05-17	2016-05-28	11
59	2016-05-19	2016-05-21	1				2016-05-19	2016-05-23	4
65	2016-05-25	2016-06-01	1				2016-05-23	2016-06-06	14
68	2016-06-01	2016-06-16	1				2016-06-01	2016-06-20	19
71	2016-06-02	2016-06-10	1				2016-06-02	2016-06-12	10
74	2016-06-09	2016-06-09	2				2016-06-09	2016-06-09	0
76	2016-06-06	2016-06-08	2				2016-06-05	2016-06-08	3
80	2016-06-11	2016-06-16	1				2016-06-09	2016-06-20	11
81	2016-06-14	2016-06-19	2				2016-06-10	2016-06-27	17
81	2016-06-21	2016-06-27	2
83	2016-06-12	2016-06-17	1				2016-06-12	2016-06-19	7
87	2016-06-20	2016-06-23	1				2016-06-20	2016-06-25	5
88	2016-06-19	2016-07-07	1	2016-07-07	2016-07-14	7	2016-06-19	2016-07-14	25
91	2016-06-26	2016-06-30	1				2016-06-26	2016-06-30	4
92	2016-06-27	2016-07-14	1				2016-06-23	2016-07-14	21
93	2016-06-25	2016-06-30	1				2016-06-26	2016-07-11	15
103	2016-07-22	2016-07-25	1				2016-07-12	2016-07-28	16
105	2016-07-16	2016-07-18	1				2016-07-15	2016-07-19	4
106	2016-07-15	2016-07-18	1				2016-07-11	2016-07-21	10
108	2016-07-11	2016-07-15	1				2016-07-08	2016-07-15	7
109	2016-07-20	2016-07-22	1				2016-07-09	2016-07-23	14
110	2016-07-21	2016-08-03	1	2016-08-03	2016-08-03	1	2016-07-18	2016-08-03	16
112	2016-07-21	2016-08-14	1	2016-08-14	2016-08-26	12	2016-07-20	2016-09-13	55
114	2016-07-24	2016-07-24	2				2016-07-24	2016-07-24	1
115	2016-07-26	2016-08-08	2				2016-07-26	2016-08-08	13
116	2016-07-25	2016-08-02	1				2016-07-25	2016-08-04	10
117	2016-07-24	2016-08-05	1				2016-07-27	2016-08-05	9
117	2016-08-11	2016-08-19	1				2016-08-11	2016-08-22	11
120	2016-08-01	2017-09-17	2	2016-08-15	2016-09-17	33	2016-08-02	2016-09-17	46
122	2016-08-05	2016-08-11	2				2016-08-05	2016-08-11	6
123	2016-08-06	2016-08-21	1				2016-08-05	2016-09-01	27
124	2016-08-07	2016-08-09	2				2016-08-07	2016-08-09	2
125	2016-08-08	2016-08-11	2				2016-08-08	2016-08-26	18
125	2016-08-12	2016-08-21	1
126	2016-08-10	2016-08-22	2				2016-08-10	2016-08-22	12
127	2016-08-16	2016-08-19	2				2016-08-16	2016-08-19	3
130	2016-08-26	2016-08-29	1				2016-08-25	2016-09-08	14
130	2016-09-01	2016-09-08	2
131	2016-08-24	2016-09-11	1				2016-08-24	2016-09-21	28
131	2016-09-15	2016-09-21	2
140	2016-09-08	2016-09-17	1				2016-09-08	2016-09-26	18
144	2016-07-24	2016-07-26	2				2016-07-21	2016-07-26	5
145	2016-09-30	2016-10-05	1				2016-09-30	2016-10-10	10
146	2016-10-18	2016-10-26	1				2016-10-17	2016-10-27	10
147	2016-10-04	2016-10-13	1				2016-10-17	2016-11-28	42
148	2016-10-13	2016-11-18	1	2016-10-13	2016-11-18	36	2016-10-12	2016-10-17	5
149	2016-11-04	2016-11-14	1				2016-11-04	2016-11-23	19
152	2016-11-14	2016-11-29	2				2016-11-14	2016-11-29	15
154	2016-11-19	2016-12-12	1				2016-11-19	2016-12-20	31
156	2016-11-24	2016-12-13	2				2016-11-24	2016-12-13	19
157	2016-12-03	2016-12-10	1				2016-12-03	2016-12-11	8
158	2016-12-04	2016-12-11	1				2016-12-04	2016-12-13	9
159	2016-12-08	2016-12-15	1				2016-12-08	2016-12-15	7
160	2016-12-11	2016-12-15	2				2016-12-12	2016-12-16	4
161	2016-12-12	2016-12-13	1				2016-12-12	2016-12-13	1
162	2016-12-15	2016-12-20	1				2016-12-14	2016-12-24	10
166	2016-12-15	2016-12-20	2				2016-12-15	2016-12-20	5
167	2016-12-17	2016-12-18	1				2016-12-17	2016-12-19	2
167	2016-12-22	2016-12-27	2				2016-12-21	2017-01-07	17
167	2016-12-27	2017-01-07	2
169	2016-12-19	2016-12-23	1				2016-12-19	2016-12-24	5
172	2016-12-21	2016-12-28	1				2016-12-21	2017-01-04	14
172	2017-01-03	2017-01-04
174	2017-01-01	2017-01-07	2				2016-12-25	2017-01-07	13
175	2016-12-25	2017-02-04	1	2017-01-15	2017-02-06	22	2016-12-25	2017-02-06	43
177	2016-12-27	2017-01-11	2				2016-12-27	2017-01-11	15
178	2017-01-08	2017-01-16	1				2017-01-08	2017-01-29	21
179	2017-01-12	2017-01-20	1				2017-01-12	2017-01-22	10
181	2017-01-12		2	2017-02-04			2017-01-12	2017-03-22	69
184	2017-01-24	2017-01-24	1				2017-01-23	2017-01-27	4
185	2017-01-23	2017-01-30	2				2017-01-23	2017-02-02	10
185	2017-01-30	2017-02-02	2
186	2017-01-28	2017-02-03	2				2017-01-27	2017-02-04	8
187	2017-01-29	2017-01-30	2				2017-01-28	2017-01-30	2
188	2017-01-29	2017-02-04	2				2017-01-29	2017-02-04	6
189	2017-02-05	2017-02-08	2				2017-02-03	2017-02-08	5
196	2017-02-18	2017-02-24	1				2017-02-18	2017-02-26	8
197	2017-02-16	2017-02-21	1				2017-02-16	2017-02-25	9
198	2017-02-23	2017-02-24	1				2017-02-23	2017-03-02	7
199	2017-02-27	2017-03-06	1				2017-02-26	2017-03-16	18
202	2017-03-15	2017-03-19	2				2017-03-15	2017-03-19	4
203	2017-03-11	2017-03-19	2				2017-02-24	2017-03-19	23
205	2017-03-20	2017-03-26	1				2017-03-20	2017-03-27	7
205	2017-03-27	2017-03-27	2
208	2017-03-30	2017-04-13	1				2017-03-30	2017-05-19	50
208	2017-03-30	2017-05-19	1
213	2017-04-10	2017-04-12	2				2017-04-04	2017-04-12	8
214	2017-04-12	2017-04-17	1				2017-04-09	2017-04-21	12
215	2017-04-17	2017-04-22	2				2017-04-12	2017-04-22	10
217	2017-04-18	2017-04-24					2017-04-18	2017-04-24	6
219	2017-04-22	2017-04-24	1				2017-04-22	2017-05-10	18
219	2017-05-02	2017-05-10	2
222	2017-04-28	2017-05-01	1	2017-05-08	2017-08-05	89	2017-04-28	2017-08-05	99
222	2017-05-06	2017-05-07	1
222	2017-05-09	2017-08-05	2
223	2017-04-16	2017-05-04	2				2017-04-29	2017-05-04	5
224	2017-04-20	2017-05-07					2017-04-17	2017-06-04	48
226	2017-06-13	2017-06-17	1	2017-05-28	2017-06-17	20	2017-05-04	2017-06-20	47
227	2017-05-11	2017-05-13	2				2017-05-11	2017-05-13	2
228	2017-05-10	2017-05-23	1				2017-05-10	2017-05-26	16
229	2017-05-18	2017-05-22	1				2017-05-17	2017-05-22	5
232	2017-05-19	2017-05-25	1				2017-05-19	2017-05-26	7
233	2017-05-22	2017-05-23	1				2017-05-20	2017-05-23	3
234	2017-05-23	2017-05-23	2				2017-05-22	2017-05-23	1
236	2017-06-13	2017-06-22	2				2017-06-12	2017-06-22	10
237	2017-06-01	2017-06-07	1				2017-06-01	2017-06-17	16
238	2017-06-15	2017-07-02	1				2017-06-13	2017-07-11	28
238	2017-07-05	2017-07-11	2
240	2017-06-17	2017-06-21	2				2017-06-17	2017-06-21	4
241	2017-06-19	2017-06-24	1				2017-06-19	2017-06-24	5
243	2017-06-28	2017-06-30	2				2017-06-25	2017-06-30	5
249	2017-07-02	2017-07-13	1				2017-07-02	2017-07-14	12
250	2017-07-06	2017-07-28	1				2017-07-06	2017-07-29	23
251	2017-07-08	2017-07-17	2				2017-07-08	2017-07-17	9
254	2017-07-13	2017-07-20	2				2017-07-13	2017-07-20	7
255	2017-07-14	2017-07-21	1				2017-07-14	2017-07-23	9
256	2017-07-18	2017-07-20	1				2017-07-18	2017-07-21	3
256	2017-07-24	2017-07-27	2				2017-07-24	2017-07-27	3
257	2017-07-22	2017-07-25	1				2017-08-18	2017-08-26	8
260	2017-08-01	2017-08-07	1				2017-08-01	2017-09-19	49
260	2017-08-13	2017-09-19	2
261	2017-07-29	2017-08-04	1				2017-07-28	2017-08-08	11
262	2017-08-01	2017-08-08	2				2017-07-30	2017-08-08	9
263	2017-08-08	2017-08-12	2				2017-07-31	2017-08-12	12
264	2017-08-08	2017-08-16	2				2017-08-07	2017-08-16	9
265	2017-08-10	2017-08-18	1				2017-08-10	2017-08-18	8
268	2017-08-16	2017-08-25	1				2017-08-15	2017-08-28	13
269	2017-08-18	2017-08-24	2				2017-08-17	2017-08-24	7
272	2017-08-23	2017-08-24	1				2017-08-17	2017-08-24	7
273	2017-08-23	2017-08-28	1				2017-08-16	2017-08-30	14
274	2017-09-04	2017-09-09	1				2017-08-23	2017-09-09	17
276	2017-08-27	2017-09-08	2				2017-08-27	2017-09-08	12
279	2017-08-30	2017-09-15	2				2017-08-30	2017-09-15	16
280	2017-09-01	2017-09-05	1				2017-08-30	2017-09-08	9
281	2017-08-23	2017-09-03	1				2017-08-28	2017-09-07	10
282	2017-09-01	2017-09-10	1				2017-08-03	2017-09-14	42
283	2017-09-10	2017-09-13	1				2017-09-05	2017-09-15	10
284	2017-09-12	2017-09-13	2				2017-09-05	2017-09-13	8
285	2017-09-08	2017-09-11	1				2017-09-08	2017-09-11	3
292	2017-09-19	2017-09-21	1				2017-09-19	2017-09-25	6
294	2017-09-24	2017-09-26	1				2017-09-24	2017-10-09	15
295	2017-09-25	2017-09-25	2				2017-09-24	2017-09-25	1
296	2017-09-27	2017-10-06	1				2017-09-27	2017-10-06	9
299	2017-10-02	2017-10-03	2				2017-10-02	2017-10-03	1
300	2017-10-03	2017-10-05	1				2017-10-03	2017-10-05	2
301	2017-10-05	2017-10-18	2				2017-10-04	2017-10-18	14
302	2017-10-05	2017-10-17	2				2017-10-05	2017-10-17	12
303	2017-10-06	2017-10-06	2				2017-10-06	2017-10-06	1
304	2017-10-07	2017-10-10	2				2017-10-07	2017-10-12	5
305	2017-10-15	2017-11-11	2				2017-10-08	2017-11-11	34
309	2017-10-11	2017-10-15	2				2017-10-11	2017-10-18	7
315	2017-10-19	2017-10-23	2				2017-10-19	2017-10-23	4
317	2017-10-23	2017-10-23	1				2017-10-23	2017-10-26	3
319	2017-10-25	2017-10-26	1				2017-10-25	2017-10-27	2
327	2017-11-03	2017-11-07	2				2017-11-03	2017-11-07	4
329	2017-11-06	2017-11-15	2				2017-11-05	2017-11-15	10
331	2017-11-08	2017-11-12	1				2017-11-08	2017-11-15	7
333	2017-11-14	2017-11-29	1	2017-12-03			2017-11-14	2017-12-11	27
335	2017-11-14	2017-11-17	2				2017-11-14	2017-11-17	3
338	2017-11-18	2017-11-21	2				2017-11-18	2017-11-21	3
339	2017-11-21	2017-11-23	2				2017-11-21	2017-11-23	2
340	2017-11-22	2017-12-04	1				2017-11-22	2017-12-08	16
345	2017-12-04	2017-12-06	2				2017-12-03	2017-12-06	3
351	2017-12-18	2017-12-18	1				2017-12-18	2017-12-20	2
352	2017-12-19	2017-12-20	2				2017-12-18	2017-12-20	2
355	2017-12-24	2017-12-29	2				2017-12-24	2017-12-29	5
359	2017-12-27	2017-12-28	1				2017-12-28	2018-01-03	6
360	2017-12-29	2018-01-08	1				2017-12-27	2018-01-12	16
362	2017-12-29	2018-01-15	2				2017-12-30	2018-02-02	34
362	2018-01-20	2018-01-28	1
362	2018-01-28	2018-02-02	2
364	2017-12-30	2018-01-01	1				2017-12-30	2018-01-03	4
368	2018-01-05	2018-01-08	1				2018-01-05	2018-01-17	12
370	2018-01-05	2018-01-08	2				2018-01-05	2018-01-12	7
374	2018-01-12	2018-01-17	1				2018-01-13	2018-01-23	10
382	2018-01-21	2018-01-25	1				2018-01-19	2018-01-28	9
385	2018-01-23	2018-01-27	2				2018-01-23	2018-01-27	4
388	2018-01-30	2018-02-05	2				2018-01-26	2018-02-05	10
389	2018-01-26	2018-01-28	1				2018-01-25	2018-01-30	5
390	2018-01-28	2018-02-04	1				2018-01-27	2018-02-07	11
393	2018-02-01	2018-02-03	2				2018-01-29	2018-02-03	5
394	2018-01-30	2018-02-09	1				2018-01-30	2018-02-13	14
399	2018-02-03	2018-02-09	1				2018-02-03	2018-02-12	9
400	2018-02-05	2018-02-09	1				2018-02-05	2018-02-11	6
402	2018-02-12	2018-02-22	2				2018-02-12	2018-02-22	10
406	2018-02-07	2018-02-08	1				2018-02-08	2018-02-10	2
412	2018-02-17	2018-02-19	1				2018-02-13	2018-02-22	9
414	2018-02-15	2018-02-18	1				2018-02-15	2018-02-19	4
414	2018-02-23	2018-02-26	1				2018-02-23	2018-03-02	7
416	2018-02-17	2018-02-25	2				2018-02-16	2018-02-25	9
420	2018-02-25	2018-03-08	2				2018-02-22	2018-03-12	18
422	2018-02-26	2018-03-01	1				2018-02-26	2018-03-04	6
428	2018-03-09	2018-03-14	2				2018-03-06	2018-03-14	8
429	2018-03-07	2018-03-12	2				2018-03-07	2018-03-12	5
433	2018-03-16	2018-03-18	2				2018-03-12	2018-03-18	6
436	2018-03-15	2018-03-24	2				2018-03-15	2018-03-24	9
438	2018-03-18	2018-03-23	2				2018-03-18	2018-03-23	5

## Sheet: daily review VAP pneumonia
StudyNo	date of assessment	Pneumonia
1	2016-03-20	FALSE
1	2016-03-21	FALSE
1	2016-03-22	FALSE
1	2016-03-23	FALSE
1	2016-03-24	FALSE
1	2016-03-25	FALSE
1	2016-03-26	FALSE
1	2016-03-27	FALSE
1	2016-03-28	FALSE
1	2016-03-29	FALSE
2	2016-03-14	TRUE
2	2016-03-15	TRUE
2	2016-03-16	TRUE
2	2016-03-17	TRUE
2	2016-03-18	TRUE
2	2016-03-19	TRUE
2	2016-03-20	TRUE
3	2016-03-19	TRUE
3	2016-03-20	TRUE
3	2016-03-21	TRUE
3	2016-03-22	TRUE
3	2016-03-23	TRUE
3	2016-03-24	TRUE
3	2016-03-25	TRUE
3	2016-03-26	TRUE
3	2016-03-27	TRUE
3	2016-03-28	TRUE
4	2016-03-12	FALSE
4	2016-03-13	FALSE
4	2016-03-14	FALSE
4	2016-03-15	FALSE
4	2016-03-16	FALSE
4	2016-03-17	FALSE
5	2016-03-18	TRUE
5	2016-03-19	TRUE
5	2016-03-20	TRUE
5	2016-03-21	TRUE
5	2016-03-22	TRUE
5	2016-03-23	TRUE
5	2016-03-24	TRUE
5	2016-03-25	TRUE
5	2016-03-26	TRUE
5	2016-03-27	TRUE
5	2016-03-28	TRUE
5	2016-03-29	TRUE
5	2016-03-30	TRUE
5	2016-03-31	TRUE
5	2016-04-01	TRUE
5	2016-04-02	TRUE
5	2016-04-03	TRUE
5	2016-04-04	TRUE
5	2016-04-05	TRUE
6	2016-03-22	FALSE
6	2016-03-23	FALSE
6	2016-03-24	FALSE
6	2016-03-25	TRUE
6	2016-03-26	TRUE
6	2016-03-27	TRUE
6	2016-03-28	TRUE
7	2016-03-21	TRUE
7	2016-03-22	TRUE
7	2016-03-23	TRUE
7	2016-03-24	TRUE
7	2016-03-25	TRUE
7	2016-03-26	TRUE
7	2016-03-27	TRUE
7	2016-03-28	TRUE
8	2016-03-28	FALSE
8	2016-03-29	TRUE
8	2016-03-30	TRUE
8	2016-03-31	TRUE
8	2016-04-01	TRUE
8	2016-04-02	TRUE
8	2016-04-03	TRUE
8	2016-04-04	TRUE
8	2016-04-05	TRUE
8	2016-04-06	TRUE
8	2016-04-07	TRUE
8	2016-04-08	TRUE
8	2016-04-09	TRUE
8	2016-04-10	TRUE
8	2016-04-11	FALSE
8	2016-04-12	FALSE
8	2016-04-13	TRUE
9	2016-03-29	TRUE
9	2016-03-30	TRUE
9	2016-03-31	TRUE
9	2016-04-01	TRUE
9	2016-04-02	TRUE
10	2016-03-29	TRUE
10	2016-03-30	TRUE
10	2016-03-31	TRUE
11	2016-03-29	FALSE
11	2016-03-30	FALSE
11	2016-03-31	FALSE
12	2016-03-31	TRUE
12	2016-04-01	TRUE
12	2016-04-02	TRUE
12	2016-04-03	TRUE
12	2016-04-04	TRUE
12	2016-04-05	TRUE
12	2016-04-06	TRUE
12	2016-04-07	TRUE
12	2016-04-08	TRUE
12	2016-04-09	TRUE
12	2016-04-10	TRUE
13	2016-04-02	TRUE
13	2016-04-03	TRUE
14	2016-04-02	FALSE
14	2016-04-03	FALSE
15	2016-03-28	TRUE
15	2016-03-29	TRUE
15	2016-03-30	TRUE
15	2016-03-31	TRUE
15	2016-04-01	TRUE
15	2016-04-02	TRUE
15	2016-04-03	TRUE
15	2016-04-04	TRUE
16	2016-04-04	TRUE
17	2016-04-09	TRUE
17	2016-04-10	TRUE
17	2016-04-11	TRUE
17	2016-04-12	TRUE
17	2016-04-13	TRUE
17	2016-04-14	TRUE
17	2016-04-15	TRUE
17	2016-04-16	TRUE
17	2016-04-17	TRUE
17	2016-04-18	TRUE
17	2016-04-19	TRUE
17	2016-04-20	TRUE
17	2016-04-21	TRUE
17	2016-04-22	TRUE
17	2016-04-23	TRUE
17	2016-04-24	TRUE
17	2016-04-25	TRUE
18	2016-04-05	FALSE
18	2016-04-06	FALSE
18	2016-04-07	FALSE
19	2016-04-08	FALSE
19	2016-04-09	FALSE
19	2016-04-10	FALSE
19	2016-04-11	FALSE
20	2016-04-08	FALSE
20	2016-04-09	FALSE
20	2016-04-10	FALSE
21	2016-04-11	TRUE
22	2016-04-13	FALSE
22	2016-04-14	FALSE
22	2016-04-15	FALSE
22	2016-04-16	FALSE
22	2016-04-17	FALSE
23	2016-04-11	TRUE
23	2016-04-12	TRUE
23	2016-04-13	TRUE
23	2016-04-14	TRUE
23	2016-04-15	TRUE
24	2016-04-12	TRUE
24	2016-04-13	TRUE
24	2016-04-14	TRUE
24	2016-04-15	TRUE
25	2016-04-14	TRUE
25	2016-04-15	TRUE
25	2016-04-16	TRUE
25	2016-04-17	TRUE
25	2016-04-18	TRUE
25	2016-04-19	TRUE
26	2016-04-15	TRUE
26	2016-04-16	TRUE
26	2016-04-17	TRUE
26	2016-04-18	TRUE
26	2016-04-19	TRUE
26	2016-04-20	TRUE
26	2016-04-21	TRUE
26	2016-04-22	TRUE
26	2016-04-23	TRUE
26	2016-04-24	TRUE
26	2016-04-25	TRUE
27	2016-04-17	TRUE
27	2016-04-18	TRUE
27	2016-04-19	TRUE
27	2016-04-20	TRUE
27	2016-04-21	TRUE
27	2016-04-22	TRUE
28	2016-04-13	FALSE
28	2016-04-14	FALSE
28	2016-04-15	FALSE
28	2016-04-16	FALSE
28	2016-04-17	FALSE
28	2016-04-18	FALSE
28	2016-04-19	FALSE
28	2016-04-20	FALSE
28	2016-04-21	FALSE
29	2016-04-17	TRUE
29	2016-04-18	TRUE
29	2016-04-19	TRUE
29	2016-04-20	TRUE
29	2016-04-21	TRUE
29	2016-04-22	TRUE
29	2016-04-23	TRUE
29	2016-04-24	TRUE
29	2016-04-25	FALSE
30	2016-04-12	TRUE
30	2016-04-13	FALSE
30	2016-04-14	TRUE
30	2016-04-15	TRUE
30	2016-04-16	TRUE
30	2016-04-17	TRUE
30	2016-04-18	TRUE
30	2016-04-19	TRUE
31	2016-04-19	TRUE
31	2016-04-20	TRUE
31	2016-04-21	TRUE
31	2016-04-22	TRUE
31	2016-04-23	TRUE
31	2016-04-24	TRUE
31	2016-04-25	TRUE
31	2016-04-26	TRUE
31	2016-04-27	TRUE
31	2016-04-28	TRUE
32	2016-04-16	FALSE
32	2016-04-17	FALSE
33	2016-04-18	TRUE
33	2016-04-19	TRUE
33	2016-04-20	TRUE
33	2016-04-21	TRUE
34	2016-04-23	TRUE
34	2016-04-24	TRUE
34	2016-04-25	TRUE
34	2016-04-26	TRUE
34	2016-04-27	TRUE
34	2016-04-28	TRUE
35	2016-04-22	TRUE
35	2016-04-23	TRUE
35	2016-04-24	TRUE
35	2016-04-25	TRUE
35	2016-04-26	TRUE
35	2016-04-27	TRUE
35	2016-04-28	TRUE
35	2016-04-29	TRUE
35	2016-04-30	TRUE
35	2016-05-01	TRUE
35	2016-05-02	FALSE
35	2016-05-03	FALSE
35	2016-05-04	FALSE
35	2016-05-05	TRUE
35	2016-05-21	TRUE
35	2016-05-22	TRUE
35	2016-05-23	TRUE
36	2016-04-21	TRUE
36	2016-04-22	TRUE
36	2016-04-23	TRUE
36	2016-04-24	TRUE
37	2016-04-26	TRUE
37	2016-04-27	TRUE
37	2016-04-28	TRUE
37	2016-04-29	TRUE
37	2016-04-30	TRUE
37	2016-05-01	TRUE
37	2016-05-02	FALSE
37	2016-05-03	FALSE
37	2016-05-04	FALSE
37	2016-05-05	FALSE
38	2016-04-26	TRUE
38	2016-04-27	TRUE
38	2016-04-28	TRUE
38	2016-04-29	TRUE
38	2016-04-30	TRUE
38	2016-05-01	TRUE
38	2016-05-02	TRUE
38	2016-05-03	TRUE
38	2016-05-04	TRUE
38	2016-05-05	TRUE
38	2016-05-06	FALSE
39	2016-05-01	TRUE
39	2016-05-02	TRUE
39	2016-05-03	TRUE
39	2016-05-04	TRUE
39	2016-05-05	TRUE
39	2016-05-06	TRUE
39	2016-05-07	TRUE
39	2016-05-08	TRUE
39	2016-05-09	TRUE
39	2016-05-10	TRUE
39	2016-05-11	TRUE
39	2016-05-12	TRUE
39	2016-05-13	TRUE
40	2016-04-21	TRUE
40	2016-04-22	TRUE
40	2016-04-23	TRUE
40	2016-04-24	TRUE
40	2016-04-25	TRUE
40	2016-04-26	TRUE
40	2016-04-27	TRUE
40	2016-04-28	TRUE
40	2016-04-29	TRUE
40	2016-04-30	TRUE
40	2016-05-01	TRUE
40	2016-05-02	TRUE
40	2016-05-03	TRUE
40	2016-05-04	TRUE
40	2016-05-05	TRUE
40	2016-05-06	TRUE
40	2016-05-07	TRUE
40	2016-05-08	TRUE
40	2016-05-09	TRUE
40	2016-05-10	TRUE
40	2016-05-11	TRUE
40	2016-05-12	TRUE
40	2016-05-13	TRUE
40	2016-05-14	TRUE
40	2016-05-15	TRUE
40	2016-05-16	TRUE
40	2016-05-17	TRUE
40	2016-05-18	TRUE
40	2016-05-19	TRUE
41	2016-04-29	TRUE
41	2016-04-30	TRUE
41	2016-05-01	TRUE
41	2016-05-02	TRUE
41	2016-05-03	TRUE
41	2016-05-04	TRUE
42	2016-05-02	TRUE
42	2016-05-03	TRUE
42	2016-05-04	TRUE
42	2016-05-05	TRUE
42	2016-05-06	TRUE
42	2016-05-07	TRUE
42	2016-05-08	TRUE
42	2016-05-09	FALSE
42	2016-05-10	FALSE
43	2016-05-08	TRUE
43	2016-05-09	TRUE
43	2016-05-10	TRUE
43	2016-05-11	TRUE
43	2016-05-12	TRUE
43	2016-05-13	TRUE
43	2016-05-14	TRUE
43	2016-05-15	TRUE
44	2016-05-07	TRUE
44	2016-05-08	TRUE
44	2016-05-09	TRUE
44	2016-05-10	TRUE
44	2016-05-11	TRUE
44	2016-05-12	TRUE
44	2016-05-13	TRUE
44	2016-05-14	TRUE
44	2016-05-15	TRUE
44	2016-05-16	TRUE
44	2016-05-17	TRUE
44	2016-05-18	TRUE
45	2016-05-08	TRUE
45	2016-05-09	TRUE
45	2016-05-10	TRUE
45	2016-05-11	TRUE
45	2016-05-12	TRUE
46	2016-05-08	TRUE
46	2016-05-09	TRUE
47	2016-05-06	TRUE
47	2016-05-07	TRUE
47	2016-05-08	TRUE
47	2016-05-09	TRUE
48	2016-05-08	TRUE
48	2016-05-09	TRUE
48	2016-05-10	TRUE
48	2016-05-11	TRUE
48	2016-05-12	TRUE
48	2016-05-13	TRUE
48	2016-05-14	TRUE
48	2016-05-15	TRUE
48	2016-05-16	TRUE
48	2016-05-17	TRUE
48	2016-05-18	TRUE
49	2016-05-10	FALSE
49	2016-05-11	FALSE
49	2016-05-12	FALSE
49	2016-05-13	FALSE
49	2016-05-14	FALSE
49	2016-05-15	FALSE
49	2016-05-16	FALSE
49	2016-05-17	FALSE
49	2016-05-18	FALSE
50	2016-05-10	TRUE
50	2016-05-11	TRUE
51	2016-05-11	TRUE
51	2016-05-12	TRUE
51	2016-05-13	TRUE
51	2016-05-14	TRUE
51	2016-05-15	TRUE
51	2016-05-16	TRUE
52	2016-05-12	FALSE
52	2016-05-13	FALSE
53	2016-05-14	FALSE
53	2016-05-15	FALSE
53	2016-05-16	FALSE
53	2016-05-17	FALSE
53	2016-05-18	FALSE
53	2016-05-19	FALSE
53	2016-05-20	FALSE
53	2016-05-21	FALSE
53	2016-05-22	FALSE
53	2016-05-23	FALSE
53	2016-05-24	FALSE
53	2016-05-25	FALSE
53	2016-05-26	FALSE
54	2016-05-16	FALSE
54	2016-05-17	FALSE
55	2016-05-13	FALSE
55	2016-05-14	FALSE
55	2016-05-15	FALSE
55	2016-05-16	FALSE
55	2016-05-17	FALSE
55	2016-05-18	FALSE
55	2016-05-19	FALSE
55	2016-05-20	FALSE
56	2016-05-18	TRUE
56	2016-05-19	TRUE
56	2016-05-20	TRUE
56	2016-05-21	TRUE
56	2016-05-22	TRUE
56	2016-05-23	TRUE
56	2016-05-24	TRUE
56	2016-05-25	TRUE
56	2016-05-26	TRUE
56	2016-05-27	TRUE
56	2016-05-28	TRUE
57	2016-05-17	TRUE
57	2016-05-18	TRUE
57	2016-05-19	TRUE
57	2016-05-20	TRUE
57	2016-05-21	TRUE
57	2016-05-22	TRUE
57	2016-05-23	TRUE
57	2016-05-24	TRUE
58	2016-05-16	TRUE
58	2016-05-17	TRUE
58	2016-05-18	TRUE
58	2016-05-19	TRUE
59	2016-05-19	TRUE
59	2016-05-20	TRUE
59	2016-05-21	TRUE
59	2016-05-22	TRUE
59	2016-05-23	TRUE
60	2016-05-19	FALSE
60	2016-05-20	FALSE
60	2016-05-21	FALSE
60	2016-05-22	FALSE
60	2016-05-23	TRUE
60	2016-05-24	TRUE
61	2016-05-22	TRUE
61	2016-05-23	TRUE
61	2016-05-24	TRUE
62	2016-05-21	FALSE
62	2016-05-22	FALSE
62	2016-05-23	FALSE
62	2016-05-24	FALSE
63	2016-05-31	FALSE
63	2016-06-01	FALSE
63	2016-06-02	FALSE
64	2016-05-25	FALSE
64	2016-05-26	FALSE
64	2016-05-27	FALSE
65	2016-05-24	TRUE
65	2016-05-25	TRUE
65	2016-05-26	TRUE
65	2016-05-27	TRUE
65	2016-05-28	TRUE
65	2016-05-29	TRUE
65	2016-05-30	TRUE
65	2016-05-31	TRUE
65	2016-06-01	TRUE
65	2016-06-02	TRUE
65	2016-06-03	TRUE
65	2016-06-04	TRUE
65	2016-06-05	TRUE
65	2016-06-06	TRUE
66	2016-06-01	FALSE
66	2016-06-02	FALSE
66	2016-06-03	FALSE
66	2016-06-04	FALSE
66	2016-06-05	FALSE
67	2016-05-28	FALSE
67	2016-05-29	FALSE
67	2016-05-30	FALSE
67	2016-05-31	FALSE
68	2016-06-02	TRUE
68	2016-06-03	TRUE
68	2016-06-04	TRUE
68	2016-06-05	TRUE
68	2016-06-06	TRUE
69	2016-06-02	FALSE
69	2016-06-03	FALSE
70	2016-06-02	TRUE
70	2016-06-03	TRUE
70	2016-06-04	TRUE
70	2016-06-05	TRUE
70	2016-06-06	TRUE
71	2016-06-02	TRUE
71	2016-06-03	TRUE
71	2016-06-04	TRUE
71	2016-06-05	TRUE
71	2016-06-06	TRUE
71	2016-06-07	TRUE
71	2016-06-08	TRUE
71	2016-06-09	TRUE
71	2016-06-10	TRUE
71	2016-06-11	TRUE
71	2016-06-12	TRUE
72	2016-06-09	FALSE
73	2016-06-08	FALSE
73	2016-06-09	FALSE
74	2016-06-09	TRUE
75	2016-06-06	FALSE
76	2016-06-06	FALSE
76	2016-06-07	FALSE
77	2016-06-07	TRUE
78	2016-06-01	FALSE
78	2016-06-02	FALSE
78	2016-06-03	FALSE
79	2016-06-05	TRUE
79	2016-06-06	TRUE
79	2016-06-07	TRUE
79	2016-06-08	TRUE
79	2016-06-09	TRUE
79	2016-06-10	TRUE
79	2016-06-11	TRUE
79	2016-06-12	TRUE
79	2016-06-13	TRUE
79	2016-06-14	TRUE
80	2016-06-10	FALSE
80	2016-06-11	FALSE
80	2016-06-12	TRUE
80	2016-06-13	TRUE
80	2016-06-14	TRUE
80	2016-06-15	TRUE
80	2016-06-16	TRUE
80	2016-06-17	FALSE
80	2016-06-18	FALSE
80	2016-06-19	FALSE
80	2016-06-20	FALSE
81	2016-06-11	TRUE
81	2016-06-12	TRUE
81	2016-06-13	TRUE
81	2016-06-14	TRUE
81	2016-06-15	TRUE
81	2016-06-16	TRUE
81	2016-06-17	TRUE
81	2016-06-18	TRUE
81	2016-06-19	TRUE
81	2016-06-20	TRUE
81	2016-06-21	TRUE
81	2016-06-22	TRUE
81	2016-06-23	TRUE
81	2016-06-24	TRUE
81	2016-06-25	TRUE
81	2016-06-26	TRUE
81	2016-06-27	TRUE
82	2016-06-09	FALSE
82	2016-06-10	FALSE
82	2016-06-11	FALSE
82	2016-06-12	FALSE
82	2016-06-13	FALSE
82	2016-06-14	FALSE
82	2016-06-15	FALSE
82	2016-06-16	FALSE
82	2016-06-17	FALSE
83	2016-06-13	TRUE
83	2016-06-14	TRUE
83	2016-06-15	TRUE
83	2016-06-16	TRUE
83	2016-06-17	TRUE
83	2016-06-18	FALSE
83	2016-06-19	TRUE
84	2016-06-15	FALSE
84	2016-06-16	FALSE
84	2016-06-17	FALSE
84	2016-06-18	FALSE
84	2016-06-19	FALSE
84	2016-06-20	FALSE
84	2016-06-21	FALSE
84	2016-06-22	FALSE
84	2016-06-23	FALSE
84	2016-06-24	FALSE
84	2016-06-25	FALSE
84	2016-06-26	FALSE
84	2016-06-27	FALSE
84	2016-06-28	FALSE
85	2016-06-18	FALSE
85	2016-06-19	FALSE
85	2016-06-20	FALSE
85	2016-06-21	FALSE
85	2016-06-22	FALSE
85	2016-06-23	FALSE
86	2016-06-16	FALSE
86	2016-06-17	FALSE
86	2016-06-18	FALSE
86	2016-06-19	FALSE
86	2016-06-20	FALSE
86	2016-06-21	FALSE
87	2016-06-20	TRUE
87	2016-06-21	TRUE
87	2016-06-22	TRUE
87	2016-06-23	TRUE
87	2016-06-24	TRUE
87	2016-06-25	TRUE
88	2016-06-20	TRUE
88	2016-06-21	TRUE
88	2016-06-22	TRUE
88	2016-06-23	TRUE
88	2016-06-24	TRUE
88	2016-06-25	TRUE
88	2016-06-26	TRUE
89	2016-06-23	FALSE
89	2016-06-24	FALSE
89	2016-06-25	FALSE
89	2016-06-26	FALSE
89	2016-06-27	FALSE
90	2016-06-23	TRUE
90	2016-06-24	TRUE
90	2016-06-25	TRUE
90	2016-06-26	TRUE
90	2016-06-27	TRUE
90	2016-06-28	TRUE
91	2016-06-27	TRUE
91	2016-06-28	TRUE
91	2016-06-29	TRUE
91	2016-06-30	TRUE
92	2016-06-24	TRUE
92	2016-06-25	TRUE
92	2016-06-26	TRUE
92	2016-06-27	TRUE
92	2016-06-28	TRUE
92	2016-06-29	TRUE
92	2016-06-30	TRUE
92	2016-07-01	TRUE
92	2016-07-02	FALSE
92	2016-07-03	FALSE
92	2016-07-04	TRUE
92	2016-07-05	FALSE
92	2016-07-06	FALSE
92	2016-07-07	FALSE
92	2016-07-08	FALSE
92	2016-07-09	FALSE
92	2016-07-10	FALSE
92	2016-07-11	TRUE
92	2016-07-12	TRUE
92	2016-07-13	TRUE
92	2016-07-14	TRUE
93	2016-06-26	TRUE
93	2016-06-27	TRUE
93	2016-06-28	TRUE
94	2016-06-28	TRUE
94	2016-06-29	TRUE
94	2016-06-30	TRUE
94	2016-07-01	FALSE
94	2016-07-02	FALSE
94	2016-07-03	FALSE
94	2016-07-04	FALSE
94	2016-07-05	FALSE
94	2016-07-06	FALSE
94	2016-07-07	FALSE
94	2016-07-08	FALSE
94	2016-07-09	FALSE
95	2016-06-29	TRUE
95	2016-06-30	TRUE
96	2016-06-30	FALSE
96	2016-07-01	FALSE
96	2016-07-02	FALSE
97	2016-07-03	FALSE
97	2016-07-04	FALSE
97	2016-07-05	FALSE
97	2016-07-06	FALSE
97	2016-07-07	FALSE
97	2016-07-08	FALSE
97	2016-07-09	FALSE
98	2016-07-01	TRUE
98	2016-07-02	TRUE
98	2016-07-03	TRUE
98	2016-07-04	TRUE
98	2016-07-05	TRUE
98	2016-07-06	TRUE
98	2016-07-07	TRUE
98	2016-07-08	TRUE
99	2016-07-03	TRUE
99	2016-07-04	TRUE
100	2016-07-03	FALSE
100	2016-07-04	FALSE
100	2016-07-05	FALSE
100	2016-07-06	FALSE
100	2016-07-07	FALSE
100	2016-07-08	FALSE
100	2016-07-09	FALSE
101	2016-07-04	FALSE
101	2016-07-05	FALSE
101	2016-07-06	FALSE
101	2016-07-07	FALSE
102	2016-07-15	FALSE
102	2016-07-16	FALSE
102	2016-07-17	FALSE
102	2016-07-18	FALSE
103	2016-07-12	TRUE
103	2016-07-13	TRUE
103	2016-07-14	TRUE
103	2016-07-15	TRUE
103	2016-07-16	TRUE
103	2016-07-17	TRUE
103	2016-07-18	TRUE
103	2016-07-19	TRUE
103	2016-07-20	TRUE
103	2016-07-21	TRUE
103	2016-07-22	TRUE
103	2016-07-23	FALSE
103	2016-07-24	FALSE
103	2016-07-25	FALSE
103	2016-07-26	FALSE
103	2016-07-27	FALSE
103	2016-07-28	FALSE
104	2016-07-11	FALSE
104	2016-07-12	FALSE
104	2016-07-13	FALSE
104	2016-07-14	FALSE
104	2016-07-15	FALSE
104	2016-07-16	FALSE
104	2016-07-17	FALSE
104	2016-07-18	FALSE
105	2016-07-16	TRUE
105	2016-07-17	TRUE
105	2016-07-18	TRUE
105	2016-07-19	TRUE
106	2016-07-12	TRUE
106	2016-07-13	TRUE
106	2016-07-14	TRUE
106	2016-07-15	TRUE
106	2016-07-16	TRUE
106	2016-07-17	TRUE
106	2016-07-18	TRUE
106	2016-07-19	TRUE
106	2016-07-20	TRUE
106	2016-07-21	TRUE
107	2016-07-16	FALSE
107	2016-07-17	FALSE
107	2016-07-18	FALSE
108	2016-07-09	TRUE
108	2016-07-10	TRUE
108	2016-07-11	TRUE
108	2016-07-12	TRUE
108	2016-07-13	TRUE
108	2016-07-14	TRUE
109	2016-07-20	TRUE
109	2016-07-21	TRUE
109	2016-07-22	TRUE
110	2016-07-19	TRUE
110	2016-07-20	TRUE
110	2016-07-21	TRUE
110	2016-07-22	TRUE
110	2016-07-23	TRUE
110	2016-07-24	TRUE
110	2016-07-25	TRUE
110	2016-07-26	TRUE
110	2016-07-27	TRUE
110	2016-07-28	TRUE
110	2016-07-29	TRUE
110	2016-07-30	TRUE
110	2016-07-31	TRUE
110	2016-08-01	TRUE
110	2016-08-02	TRUE
110	2016-08-03	TRUE
111	2016-07-09	FALSE
111	2016-07-10	FALSE
111	2016-07-11	FALSE
112	2016-07-21	TRUE
112	2016-07-22	TRUE
112	2016-07-23	TRUE
112	2016-07-24	TRUE
112	2016-07-25	TRUE
113	2016-07-18	FALSE
113	2016-07-19	FALSE
113	2016-07-20	FALSE
113	2016-07-21	FALSE
113	2016-07-22	FALSE
113	2016-07-23	FALSE
113	2016-07-24	FALSE
113	2016-07-25	FALSE
114	2016-07-24	TRUE
115	2016-07-26	TRUE
115	2016-07-27	TRUE
115	2016-07-28	TRUE
115	2016-07-29	TRUE
115	2016-07-30	TRUE
115	2016-07-31	TRUE
115	2016-08-01	TRUE
115	2016-08-02	TRUE
115	2016-08-03	TRUE
115	2016-08-04	TRUE
115	2016-08-05	TRUE
116	2016-07-26	TRUE
116	2016-07-27	TRUE
116	2016-07-28	TRUE
116	2016-07-29	TRUE
116	2016-07-30	TRUE
116	2016-07-31	TRUE
116	2016-08-01	TRUE
116	2016-08-02	TRUE
116	2016-08-03	TRUE
116	2016-08-04	TRUE
117	2016-07-27	TRUE
117	2016-07-28	TRUE
117	2016-07-29	TRUE
117	2016-07-30	TRUE
117	2016-07-31	TRUE
117	2016-08-01	TRUE
118	2016-07-20	FALSE
118	2016-07-21	FALSE
118	2016-07-22	FALSE
118	2016-07-23	FALSE
118	2016-07-24	FALSE
118	2016-07-25	FALSE
118	2016-07-26	FALSE
118	2016-07-27	FALSE
118	2016-07-28	FALSE
118	2016-07-29	FALSE
118	2016-07-30	FALSE
118	2016-07-31	FALSE
119	2016-08-04	TRUE
119	2016-08-05	TRUE
119	2016-08-06	TRUE
119	2016-08-07	TRUE
119	2016-08-08	TRUE
119	2016-08-09	TRUE
119	2016-08-10	TRUE
119	2016-08-11	TRUE
119	2016-08-12	TRUE
119	2016-08-13	TRUE
119	2016-08-14	TRUE
119	2016-08-15	TRUE
119	2016-08-16	TRUE
119	2016-08-17	TRUE
119	2016-08-18	TRUE
119	2016-08-19	TRUE
120	2016-08-02	TRUE
120	2016-08-03	TRUE
120	2016-08-04	TRUE
120	2016-08-05	TRUE
120	2016-08-06	TRUE
120	2016-08-07	TRUE
120	2016-08-08	TRUE
120	2016-08-09	TRUE
120	2016-08-10	TRUE
120	2016-08-11	TRUE
120	2016-08-12	TRUE
120	2016-08-13	TRUE
120	2016-08-14	TRUE
120	2016-08-15	TRUE
120	2016-08-16	TRUE
120	2016-08-17	FALSE
120	2016-08-18	FALSE
120	2016-08-19	FALSE
120	2016-08-20	FALSE
120	2016-08-21	TRUE
120	2016-08-22	TRUE
120	2016-08-23	TRUE
121	2016-08-03	TRUE
121	2016-08-04	TRUE
121	2016-08-05	TRUE
121	2016-08-06	TRUE
121	2016-08-07	TRUE
121	2016-08-08	TRUE
121	2016-08-09	TRUE
121	2016-08-10	TRUE
121	2016-08-11	TRUE
121	2016-08-12	TRUE
122	2016-08-05	TRUE
122	2016-08-06	TRUE
122	2016-08-07	TRUE
122	2016-08-08	TRUE
123	2016-08-06	FALSE
123	2016-08-07	TRUE
123	2016-08-08	TRUE
123	2016-08-09	TRUE
123	2016-08-10	TRUE
124	2016-08-08	TRUE
124	2016-08-09	TRUE
125	2016-08-09	TRUE
125	2016-08-10	TRUE
125	2016-08-11	TRUE
125	2016-08-12	TRUE
125	2016-08-13	TRUE
125	2016-08-14	TRUE
125	2016-08-15	TRUE
125	2016-08-16	TRUE
125	2016-08-17	TRUE
125	2016-08-18	TRUE
125	2016-08-19	TRUE
125	2016-08-20	TRUE
125	2016-08-21	TRUE
125	2016-08-22	FALSE
125	2016-08-23	TRUE
125	2016-08-24	FALSE
125	2016-08-25	FALSE
126	2016-08-11	TRUE
126	2016-08-12	TRUE
126	2016-08-13	TRUE
126	2016-08-14	TRUE
126	2016-08-15	TRUE
126	2016-08-16	TRUE
126	2016-08-17	TRUE
126	2016-08-18	TRUE
126	2016-08-19	TRUE
126	2016-08-20	TRUE
126	2016-08-21	TRUE
126	2016-08-22	TRUE
127	2016-08-17	TRUE
127	2016-08-18	TRUE
128	2016-08-16	FALSE
128	2016-08-17	FALSE
128	2016-08-18	FALSE
129	2016-08-19	FALSE
129	2016-08-20	FALSE
129	2016-08-21	FALSE
129	2016-08-22	FALSE
129	2016-08-23	FALSE
130	2016-08-26	TRUE
130	2016-08-27	TRUE
130	2016-08-28	TRUE
130	2016-08-29	TRUE
130	2016-08-30	TRUE
130	2016-08-31	TRUE
130	2016-09-01	TRUE
130	2016-09-02	TRUE
130	2016-09-03	TRUE
130	2016-09-04	TRUE
130	2016-09-05	TRUE
131	2016-08-25	FALSE
131	2016-08-26	FALSE
131	2016-08-27	FALSE
131	2016-08-28	FALSE
131	2016-08-29	FALSE
131	2016-08-30	TRUE
131	2016-08-31	TRUE
131	2016-09-01	TRUE
131	2016-09-02	TRUE
131	2016-09-03	TRUE
131	2016-09-04	TRUE
131	2016-09-05	TRUE
131	2016-09-06	TRUE
131	2016-09-07	TRUE
131	2016-09-08	TRUE
131	2016-09-09	TRUE
131	2016-09-10	TRUE
131	2016-09-11	TRUE
131	2016-09-12	TRUE
131	2016-09-13	FALSE
131	2016-09-14	TRUE
131	2016-09-15	FALSE
131	2016-09-16	FALSE
131	2016-09-17	FALSE
131	2016-09-18	TRUE
131	2016-09-19	FALSE
131	2016-09-20	TRUE
131	2016-09-21	TRUE
132	2016-08-27	TRUE
132	2016-08-28	TRUE
132	2016-08-29	TRUE
132	2016-08-30	TRUE
132	2016-08-31	TRUE
132	2016-09-01	TRUE
132	2016-09-02	TRUE
132	2016-09-03	TRUE
132	2016-09-04	TRUE
132	2016-09-05	TRUE
133	2016-08-26	TRUE
133	2016-08-27	TRUE
133	2016-08-28	TRUE
133	2016-08-29	TRUE
134	2016-08-27	FALSE
134	2016-08-28	FALSE
134	2016-08-29	FALSE
134	2016-08-30	FALSE
134	2016-08-31	FALSE
134	2016-09-01	FALSE
134	2016-09-02	FALSE
134	2016-09-03	FALSE
135	2016-08-30	TRUE
135	2016-08-31	TRUE
135	2016-09-01	TRUE
135	2016-09-02	TRUE
136	2016-09-02	FALSE
136	2016-09-03	FALSE
137	2016-09-03	TRUE
137	2016-09-04	TRUE
137	2016-09-05	TRUE
137	2016-09-06	TRUE
137	2016-09-07	TRUE
138	2016-09-03	TRUE
138	2016-09-04	TRUE
138	2016-09-05	TRUE
138	2016-09-06	TRUE
138	2016-09-07	TRUE
138	2016-09-08	TRUE
139	2016-09-08	TRUE
139	2016-09-09	TRUE
139	2016-09-10	TRUE
139	2016-09-11	TRUE
139	2016-09-12	TRUE
140	2016-09-09	TRUE
140	2016-09-10	TRUE
140	2016-09-11	TRUE
140	2016-09-12	TRUE
140	2016-09-13	TRUE
140	2016-09-14	TRUE
140	2016-09-15	TRUE
141	2016-09-09	TRUE
141	2016-09-10	TRUE
141	2016-09-11	TRUE
141	2016-09-12	TRUE
141	2016-09-13	TRUE
141	2016-09-14	TRUE
142	2016-09-12	FALSE
142	2016-09-13	FALSE
142	2016-09-14	FALSE
143	2016-09-09	FALSE
143	2016-09-10	FALSE
143	2016-09-11	FALSE
143	2016-09-12	FALSE
144	2016-07-22	FALSE
144	2016-07-23	FALSE
144	2016-07-24	FALSE
144	2016-07-25	TRUE
145	2016-10-01	TRUE
145	2016-10-02	TRUE
145	2016-10-03	TRUE
145	2016-10-04	TRUE
145	2016-10-05	TRUE
145	2016-10-06	TRUE
145	2016-10-07	TRUE
145	2016-10-08	TRUE
145	2016-10-09	TRUE
146	2016-10-18	TRUE
146	2016-10-19	TRUE
146	2016-10-20	TRUE
146	2016-10-21	TRUE
146	2016-10-22	TRUE
146	2016-10-23	TRUE
146	2016-10-24	TRUE
146	2016-10-25	TRUE
146	2016-10-26	TRUE
146	2016-10-27	TRUE
147	2016-10-18	TRUE
147	2016-10-19	FALSE
147	2016-10-20	FALSE
147	2016-10-21	FALSE
147	2016-10-22	FALSE
147	2016-10-23	FALSE
147	2016-10-24	FALSE
147	2016-10-25	FALSE
147	2016-10-26	TRUE
147	2016-10-27	FALSE
147	2016-10-28	FALSE
147	2016-10-29	FALSE
147	2016-10-30	FALSE
147	2016-10-31	FALSE
147	2016-11-01	TRUE
147	2016-11-02	FALSE
147	2016-11-03	FALSE
147	2016-11-04	FALSE
147	2016-11-05	FALSE
147	2016-11-06	FALSE
147	2016-11-07	FALSE
147	2016-11-08	FALSE
147	2016-11-09	FALSE
147	2016-11-10	FALSE
147	2016-11-11	FALSE
147	2016-11-12	FALSE
147	2016-11-13	FALSE
147	2016-11-14	FALSE
147	2016-11-15	FALSE
147	2016-11-16	FALSE
147	2016-11-17	FALSE
147	2016-11-18	FALSE
148	2016-10-13	TRUE
148	2016-10-14	TRUE
148	2016-10-15	TRUE
148	2016-10-16	TRUE
148	2016-10-17	TRUE
148	2016-10-18	TRUE
148	2016-10-19	TRUE
148	2016-10-20	TRUE
148	2016-10-21	TRUE
149	2016-11-04	TRUE
149	2016-11-05	TRUE
149	2016-11-06	TRUE
149	2016-11-07	TRUE
150	2016-11-08	TRUE
150	2016-11-09	TRUE
150	2016-11-10	TRUE
151	2016-11-11	TRUE
151	2016-11-12	TRUE
151	2016-11-13	TRUE
151	2016-11-14	TRUE
152	2016-11-15	TRUE
152	2016-11-16	TRUE
152	2016-11-17	TRUE
152	2016-11-18	TRUE
152	2016-11-19	TRUE
152	2016-11-20	TRUE
152	2016-11-21	TRUE
152	2016-11-22	TRUE
152	2016-11-23	TRUE
152	2016-11-24	TRUE
153	2016-11-16	TRUE
153	2016-11-17	TRUE
153	2016-11-18	TRUE
154	2016-11-19	TRUE
154	2016-11-20	TRUE
154	2016-11-22	TRUE
154	2016-11-23	TRUE
154	2016-11-24	TRUE
154	2016-11-25	TRUE
154	2016-11-26	TRUE
155	2016-11-24	TRUE
155	2016-11-25	FALSE
155	2016-11-26	FALSE
155	2016-11-27	FALSE
155	2016-11-28	FALSE
155	2016-11-29	FALSE
155	2016-11-30	FALSE
155	2016-12-03	FALSE
155	2016-12-04	FALSE
155	2016-12-05	FALSE
155	2016-12-06	FALSE
155	2016-12-07	FALSE
155	2016-12-08	FALSE
155	2016-12-09	FALSE
155	2016-12-10	FALSE
155	2016-12-11	FALSE
155	2016-12-12	FALSE
155	2016-12-13	FALSE
155	2016-12-14	FALSE
155	2016-12-15	FALSE
155	2016-12-16	FALSE
155	2016-12-17	FALSE
155	2016-12-18	FALSE
155	2016-12-19	FALSE
156	2016-11-25	TRUE
156	2016-11-26	TRUE
156	2016-11-27	TRUE
156	2016-11-28	TRUE
157	2016-12-04	TRUE
157	2016-12-05	TRUE
157	2016-12-06	TRUE
157	2016-12-07	TRUE
157	2016-12-08	TRUE
157	2016-12-09	TRUE
157	2016-12-10	TRUE
157	2016-12-11	TRUE
158	2016-12-05	TRUE
158	2016-12-06	TRUE
158	2016-12-07	TRUE
158	2016-12-08	TRUE
158	2016-12-09	TRUE
158	2016-12-10	TRUE
158	2016-12-11	TRUE
158	2016-12-12	TRUE
158	2016-12-13	TRUE
159	2016-12-08	TRUE
159	2016-12-09	TRUE
159	2016-12-10	TRUE
159	2016-12-11	TRUE
159	2016-12-12	TRUE
159	2016-12-13	TRUE
159	2016-12-14	TRUE
159	2016-12-15	TRUE
160	2016-12-12	TRUE
160	2016-12-13	TRUE
160	2016-12-14	TRUE
160	2016-12-15	TRUE
160	2016-12-16	FALSE
161	2016-12-12	TRUE
161	2016-12-13	TRUE
162	2016-12-14	TRUE
162	2016-12-15	TRUE
162	2016-12-16	TRUE
162	2016-12-17	TRUE
162	2016-12-18	TRUE
162	2016-12-19	TRUE
162	2016-12-20	TRUE
162	2016-12-21	TRUE
162	2016-12-22	TRUE
162	2016-12-23	TRUE
162	2016-12-24	TRUE
163	2016-12-13	TRUE
163	2016-12-14	TRUE
163	2016-12-15	TRUE
163	2016-12-16	TRUE
164	2016-12-15	FALSE
164	2016-12-16	FALSE
165	2016-12-16	FALSE
165	2016-12-17	FALSE
165	2016-12-18	FALSE
165	2016-12-19	FALSE
165	2016-12-20	FALSE
166	2016-12-16	TRUE
166	2016-12-17	TRUE
166	2016-12-18	TRUE
166	2016-12-19	TRUE
166	2016-12-20	TRUE
167	2016-12-17	TRUE
167	2016-12-18	TRUE
167	2016-12-19	TRUE
167	2016-12-21	TRUE
167	2016-12-22	TRUE
167	2016-12-23	TRUE
167	2016-12-24	TRUE
167	2016-12-25	TRUE
168	2016-12-18	FALSE
168	2016-12-19	FALSE
168	2016-12-20	FALSE
168	2016-12-21	FALSE
168	2016-12-22	FALSE
168	2016-12-23	FALSE
168	2016-12-24	FALSE
168	2016-12-25	FALSE
168	2016-12-26	FALSE
168	2016-12-27	FALSE
169	2016-12-19	TRUE
169	2016-12-20	TRUE
169	2016-12-21	TRUE
169	2016-12-22	TRUE
169	2016-12-23	TRUE
169	2016-12-24	TRUE
170	2016-12-19	FALSE
170	2016-12-20	FALSE
170	2016-12-21	FALSE
171	2016-12-20	TRUE
171	2016-12-21	TRUE
171	2016-12-22	TRUE
171	2016-12-23	TRUE
172	2016-12-22	TRUE
172	2016-12-23	TRUE
172	2016-12-24	TRUE
172	2016-12-25	TRUE
172	2016-12-26	TRUE
172	2016-12-27	TRUE
172	2016-12-28	TRUE
172	2016-12-29	FALSE
172	2016-12-30	FALSE
172	2016-12-31	FALSE
172	2017-01-01	FALSE
172	2017-01-02	FALSE
172	2017-01-03	TRUE
173	2016-12-25	TRUE
173	2016-12-26	TRUE
173	2016-12-27	TRUE
174	2016-12-25	FALSE
174	2016-12-26	FALSE
174	2016-12-27	FALSE
174	2016-12-28	FALSE
174	2016-12-29	FALSE
174	2016-12-30	TRUE
174	2016-12-31	TRUE
174	2017-01-01	TRUE
174	2017-01-02	TRUE
174	2017-01-03	TRUE
174	2017-01-04	TRUE
174	2017-01-05	TRUE
174	2017-01-06	TRUE
174	2017-01-07	TRUE
175	2016-12-26	TRUE
175	2016-12-27	TRUE
175	2016-12-28	TRUE
175	2016-12-29	TRUE
175	2016-12-30	TRUE
175	2017-01-01	TRUE
175	2017-01-02	TRUE
176	2016-12-29	TRUE
176	2016-12-30	TRUE
176	2016-12-31	TRUE
176	2017-01-01	TRUE
176	2017-01-02	TRUE
176	2017-01-03	TRUE
177	2016-12-28	TRUE
177	2016-12-29	TRUE
177	2016-12-30	TRUE
177	2017-01-01	TRUE
177	2017-01-02	TRUE
178	2017-01-10	TRUE
178	2017-01-11	TRUE
178	2017-01-12	TRUE
178	2017-01-13	TRUE
178	2017-01-14	TRUE
178	2017-01-15	TRUE
178	2017-01-16	TRUE
178	2017-01-17	TRUE
178	2017-01-18	TRUE
178	2017-01-19	TRUE
178	2017-01-20	TRUE
178	2017-01-21	TRUE
178	2017-01-22	TRUE
178	2017-01-23	TRUE
178	2017-01-24	TRUE
178	2017-01-25	FALSE
178	2017-01-26	FALSE
178	2017-01-27	TRUE
178	2017-01-28	TRUE
178	2017-01-29	TRUE
179	2017-01-13	TRUE
179	2017-01-14	TRUE
179	2017-01-15	TRUE
179	2017-01-16	TRUE
179	2017-01-17	TRUE
179	2017-01-18	TRUE
179	2017-01-19	TRUE
179	2017-01-20	TRUE
179	2017-01-21	TRUE
179	2017-01-22	TRUE
180	2017-01-13	FALSE
180	2017-01-14	FALSE
181	2017-01-13	TRUE
181	2017-01-14	TRUE
181	2017-01-15	TRUE
181	2017-01-16	TRUE
181	2017-01-17	FALSE
181	2017-01-18	TRUE
181	2017-01-19	TRUE
181	2017-01-20	TRUE
181	2017-01-21	TRUE
181	2017-01-22	TRUE
181	2017-01-23	TRUE
181	2017-01-24	FALSE
181	2017-01-25	TRUE
181	2017-01-26	TRUE
181	2017-01-27	TRUE
181	2017-01-28	TRUE
181	2017-01-29	TRUE
181	2017-01-30	TRUE
181	2017-01-31	TRUE
181	2017-02-01	TRUE
181	2017-02-02	TRUE
181	2017-02-03	TRUE
181	2017-02-04	TRUE
181	2017-02-05	TRUE
181	2017-02-06	TRUE
181	2017-02-07	TRUE
181	2017-02-08	TRUE
181	2017-02-09	TRUE
181	2017-02-10	TRUE
181	2017-02-11	TRUE
181	2017-02-12	TRUE
181	2017-02-13	TRUE
181	2017-02-14	TRUE
181	2017-02-15	TRUE
181	2017-02-16	TRUE
181	2017-02-17	TRUE
181	2017-02-18	TRUE
181	2017-02-19	TRUE
181	2017-02-20	TRUE
181	2017-02-21	TRUE
181	2017-02-22	TRUE
181	2017-02-23	TRUE
181	2017-02-24	TRUE
181	2017-02-25	TRUE
181	2017-02-26	TRUE
181	2017-02-27	TRUE
181	2017-02-28	TRUE
181	2017-03-01	TRUE
181	2017-03-02	TRUE
181	2017-03-03	TRUE
181	2017-03-04	TRUE
181	2017-03-05	TRUE
181	2017-03-06	TRUE
181	2017-03-07	TRUE
181	2017-03-08	TRUE
181	2017-03-09	FALSE
181	2017-03-10	FALSE
181	2017-03-11	TRUE
181	2017-03-12	TRUE
181	2017-03-13	TRUE
181	2017-03-14	TRUE
181	2017-03-15	TRUE
181	2017-03-16	TRUE
181	2017-03-17	TRUE
181	2017-03-18	TRUE
181	2017-03-19	TRUE
181	2017-03-20	TRUE
181	2017-03-21	TRUE
181	2017-03-22	TRUE
182	2017-01-17	FALSE
182	2017-01-18	FALSE
182	2017-01-19	FALSE
183	2017-01-17	FALSE
183	2017-01-18	FALSE
183	2017-01-19	FALSE
183	2017-01-20	FALSE
183	2017-01-21	FALSE
184	2017-01-24	TRUE
184	2017-01-25	TRUE
184	2017-01-26	TRUE
184	2017-01-27	TRUE
185	2017-01-23	TRUE
185	2017-01-24	TRUE
185	2017-01-25	TRUE
185	2017-01-26	TRUE
185	2017-01-27	TRUE
185	2017-01-28	TRUE
185	2017-01-29	TRUE
185	2017-01-30	TRUE
185	2017-01-31	TRUE
186	2017-01-28	TRUE
186	2017-01-29	TRUE
186	2017-01-30	TRUE
186	2017-01-31	TRUE
186	2017-02-01	TRUE
186	2017-02-02	TRUE
186	2017-02-03	TRUE
187	2017-01-28	TRUE
187	2017-01-29	TRUE
187	2017-01-30	TRUE
188	2017-01-30	FALSE
188	2017-01-31	TRUE
188	2017-02-01	TRUE
188	2017-02-02	TRUE
188	2017-02-03	TRUE
188	2017-02-04	TRUE
189	2017-02-04	FALSE
189	2017-02-05	TRUE
189	2017-02-06	TRUE
189	2017-02-07	TRUE
190	2017-02-10	TRUE
190	2017-02-11	TRUE
190	2017-02-12	TRUE
191	2017-02-09	TRUE
191	2017-02-10	TRUE
192	2017-02-12	TRUE
192	2017-02-13	TRUE
193	2017-02-14	TRUE
193	2017-02-15	TRUE
193	2017-02-16	TRUE
193	2017-02-17	TRUE
193	2017-02-18	TRUE
193	2017-02-19	TRUE
194	2017-02-16	FALSE
194	2017-02-17	FALSE
194	2017-02-18	FALSE
195	2017-02-19	FALSE
195	2017-02-20	FALSE
195	2017-02-21	FALSE
195	2017-02-22	FALSE
195	2017-02-23	FALSE
196	2017-02-18	TRUE
196	2017-02-19	TRUE
196	2017-02-20	TRUE
196	2017-02-21	TRUE
196	2017-02-22	TRUE
196	2017-02-23	TRUE
196	2017-02-24	TRUE
196	2017-02-25	TRUE
197	2017-02-16	TRUE
197	2017-02-17	TRUE
197	2017-02-18	TRUE
197	2017-02-19	TRUE
197	2017-02-20	TRUE
197	2017-02-21	TRUE
197	2017-02-22	TRUE
197	2017-02-23	TRUE
197	2017-02-24	TRUE
197	2017-02-25	TRUE
198	2017-02-24	TRUE
198	2017-02-25	TRUE
198	2017-02-26	TRUE
198	2017-02-27	TRUE
198	2017-02-28	TRUE
198	2017-03-01	TRUE
198	2017-03-02	TRUE
199	2017-02-26	TRUE
199	2017-02-27	TRUE
199	2017-02-28	TRUE
199	2017-03-01	TRUE
199	2017-03-02	TRUE
199	2017-03-03	TRUE
199	2017-03-04	TRUE
199	2017-03-05	TRUE
200	2017-02-26	FALSE
200	2017-02-27	FALSE
200	2017-02-28	FALSE
200	2017-03-01	FALSE
200	2017-03-02	FALSE
201	2017-03-11	TRUE
201	2017-03-12	TRUE
201	2017-03-13	TRUE
201	2017-03-14	TRUE
201	2017-03-15	TRUE
201	2017-03-16	TRUE
202	2017-03-16	TRUE
202	2017-03-17	TRUE
202	2017-03-18	TRUE
203	2017-02-25	TRUE
203	2017-02-26	TRUE
203	2017-02-27	TRUE
203	2017-02-28	TRUE
203	2017-03-01	TRUE
203	2017-03-02	TRUE
203	2017-03-03	TRUE
203	2017-03-04	TRUE
203	2017-03-05	TRUE
203	2017-03-06	TRUE
203	2017-03-07	TRUE
203	2017-03-08	TRUE
203	2017-03-09	TRUE
203	2017-03-10	TRUE
203	2017-03-11	TRUE
203	2017-03-12	TRUE
203	2017-03-13	TRUE
203	2017-03-14	TRUE
203	2017-03-15	TRUE
203	2017-03-16	TRUE
203	2017-03-17	TRUE
203	2017-03-18	TRUE
203	2017-03-19	TRUE
204	2017-03-20	TRUE
205	2017-03-21	TRUE
205	2017-03-22	TRUE
205	2017-03-23	TRUE
205	2017-03-24	TRUE
205	2017-03-25	TRUE
205	2017-03-26	TRUE
205	2017-03-27	TRUE
206	2017-03-25	FALSE
206	2017-03-26	FALSE
206	2017-03-27	FALSE
207	2017-03-27	TRUE
207	2017-03-28	TRUE
207	2017-03-29	TRUE
207	2017-03-30	TRUE
207	2017-03-31	TRUE
207	2017-04-01	TRUE
207	2017-04-02	TRUE
207	2017-04-03	TRUE
208	2017-03-30	TRUE
208	2017-03-31	TRUE
208	2017-04-01	TRUE
208	2017-04-02	TRUE
208	2017-04-03	TRUE
208	2017-04-04	TRUE
208	2017-04-05	TRUE
208	2017-04-06	TRUE
208	2017-04-07	TRUE
209	2017-03-30	FALSE
209	2017-03-31	FALSE
210	2017-03-30	TRUE
210	2017-03-31	TRUE
210	2017-04-01	TRUE
210	2017-04-02	TRUE
211	2017-04-04	FALSE
211	2017-04-05	FALSE
211	2017-04-06	FALSE
212	2017-04-06	TRUE
212	2017-04-07	TRUE
212	2017-04-08	TRUE
212	2017-04-09	TRUE
212	2017-04-10	TRUE
212	2017-04-11	TRUE
212	2017-04-12	TRUE
213	2017-04-05	TRUE
213	2017-04-06	TRUE
213	2017-04-07	TRUE
213	2017-04-08	TRUE
213	2017-04-09	TRUE
213	2017-04-10	TRUE
213	2017-04-11	TRUE
213	2017-04-12	TRUE
214	2017-04-10	TRUE
214	2017-04-11	TRUE
214	2017-04-12	TRUE
214	2017-04-13	TRUE
214	2017-04-14	TRUE
214	2017-04-15	TRUE
214	2017-04-16	TRUE
214	2017-04-17	TRUE
214	2017-04-18	TRUE
214	2017-04-19	TRUE
214	2017-04-20	TRUE
214	2017-04-21	TRUE
215	2017-04-13	FALSE
215	2017-04-14	FALSE
215	2017-04-15	FALSE
215	2017-04-16	FALSE
215	2017-04-17	TRUE
215	2017-04-18	TRUE
215	2017-04-19	TRUE
215	2017-04-20	TRUE
215	2017-04-21	TRUE
216	2017-04-20	FALSE
216	2017-04-21	FALSE
217	2017-04-19	TRUE
217	2017-04-20	TRUE
217	2017-04-21	TRUE
217	2017-04-22	TRUE
217	2017-04-23	TRUE
217	2017-04-24	TRUE
218	2017-04-16	FALSE
218	2017-04-17	FALSE
218	2017-04-18	FALSE
218	2017-04-19	FALSE
218	2017-04-20	FALSE
218	2017-04-21	FALSE
218	2017-04-22	FALSE
218	2017-04-23	FALSE
219	2017-04-23	TRUE
219	2017-04-24	TRUE
219	2017-04-25	TRUE
219	2017-04-26	TRUE
219	2017-04-27	TRUE
219	2017-04-28	TRUE
219	2017-04-29	TRUE
219	2017-04-30	TRUE
219	2017-05-01	TRUE
219	2017-05-02	TRUE
219	2017-05-03	TRUE
219	2017-05-04	TRUE
219	2017-05-05	TRUE
219	2017-05-06	TRUE
219	2017-05-07	TRUE
219	2017-05-08	TRUE
219	2017-05-09	TRUE
219	2017-05-10	TRUE
220	2017-04-25	FALSE
220	2017-04-26	FALSE
220	2017-04-27	FALSE
220	2017-04-28	FALSE
220	2017-04-29	FALSE
220	2017-04-30	FALSE
220	2017-05-01	FALSE
221	2017-04-25	FALSE
221	2017-04-26	FALSE
221	2017-04-27	FALSE
222	2017-04-28	TRUE
222	2017-04-29	TRUE
222	2017-04-30	TRUE
222	2017-05-01	TRUE
222	2017-05-02	TRUE
222	2017-05-03	TRUE
222	2017-05-04	TRUE
222	2017-05-05	TRUE
222	2017-05-06	TRUE
222	2017-05-07	TRUE
222	2017-05-08	TRUE
222	2017-05-09	TRUE
222	2017-05-10	TRUE
222	2017-05-11	TRUE
222	2017-05-12	TRUE
222	2017-05-13	FALSE
222	2017-05-14	FALSE
222	2017-05-15	FALSE
222	2017-05-16	FALSE
222	2017-05-17	FALSE
222	2017-05-18	FALSE
222	2017-05-19	FALSE
222	2017-05-20	FALSE
222	2017-05-21	FALSE
222	2017-05-22	FALSE
222	2017-05-23	FALSE
222	2017-05-24	FALSE
222	2017-05-25	FALSE
222	2017-05-26	FALSE
222	2017-05-27	FALSE
222	2017-05-28	FALSE
222	2017-05-29	FALSE
222	2017-05-30	FALSE
222	2017-05-31	FALSE
222	2017-06-01	FALSE
222	2017-06-02	FALSE
222	2017-06-03	FALSE
222	2017-06-04	FALSE
222	2017-06-05	FALSE
222	2017-06-06	FALSE
222	2017-06-07	FALSE
222	2017-06-08	FALSE
222	2017-06-09	FALSE
222	2017-06-10	FALSE
222	2017-06-11	FALSE
222	2017-06-12	FALSE
222	2017-06-13	FALSE
222	2017-06-14	FALSE
222	2017-06-15	FALSE
222	2017-06-16	FALSE
222	2017-06-17	FALSE
222	2017-06-18	FALSE
222	2017-06-19	FALSE
222	2017-06-20	FALSE
222	2017-06-21	FALSE
222	2017-06-22	FALSE
222	2017-06-23	FALSE
222	2017-06-24	TRUE
222	2017-06-25	TRUE
222	2017-06-26	TRUE
222	2017-06-27	TRUE
222	2017-06-28	TRUE
222	2017-06-29	TRUE
222	2017-06-30	TRUE
222	2017-07-01	TRUE
222	2017-07-02	TRUE
222	2017-07-03	TRUE
222	2017-07-04	TRUE
222	2017-07-05	TRUE
222	2017-07-06	TRUE
222	2017-07-07	TRUE
222	2017-07-08	TRUE
222	2017-07-09	TRUE
222	2017-07-10	TRUE
222	2017-07-11	TRUE
222	2017-07-12	FALSE
222	2017-07-13	FALSE
222	2017-07-14	FALSE
222	2017-07-15	FALSE
222	2017-07-16	FALSE
222	2017-07-17	FALSE
222	2017-07-18	FALSE
222	2017-07-19	FALSE
222	2017-07-20	FALSE
222	2017-07-21	FALSE
222	2017-07-22	FALSE
222	2017-07-23	TRUE
222	2017-07-24	TRUE
222	2017-07-25	TRUE
222	2017-07-26	TRUE
222	2017-07-27	TRUE
222	2017-07-28	TRUE
222	2017-07-29	TRUE
222	2017-07-30	TRUE
222	2017-07-31	TRUE
222	2017-08-01	TRUE
222	2017-08-02	TRUE
222	2017-08-03	TRUE
222	2017-08-04	TRUE
223	2017-04-30	TRUE
223	2017-05-01	TRUE
223	2017-05-02	TRUE
223	2017-05-03	TRUE
223	2017-05-04	TRUE
224	2017-04-18	FALSE
224	2017-04-19	FALSE
224	2017-04-20	FALSE
224	2017-04-21	FALSE
224	2017-04-22	TRUE
224	2017-04-23	TRUE
224	2017-04-24	TRUE
224	2017-04-25	TRUE
224	2017-04-26	TRUE
224	2017-04-27	TRUE
224	2017-04-28	TRUE
224	2017-04-29	TRUE
224	2017-04-30	TRUE
224	2017-05-01	TRUE
224	2017-05-02	TRUE
224	2017-05-03	TRUE
224	2017-05-04	TRUE
224	2017-05-05	TRUE
224	2017-05-06	TRUE
224	2017-05-07	FALSE
224	2017-05-08	FALSE
224	2017-05-09	FALSE
224	2017-05-10	FALSE
224	2017-05-11	FALSE
224	2017-05-12	FALSE
224	2017-05-13	FALSE
224	2017-05-14	FALSE
224	2017-05-15	TRUE
224	2017-05-16	FALSE
224	2017-05-17	TRUE
224	2017-05-18	FALSE
224	2017-05-19	TRUE
224	2017-05-20	TRUE
224	2017-05-21	TRUE
224	2017-05-22	TRUE
224	2017-05-23	TRUE
224	2017-05-24	FALSE
224	2017-05-25	FALSE
224	2017-05-26	TRUE
224	2017-05-27	FALSE
224	2017-05-28	FALSE
224	2017-05-29	FALSE
224	2017-05-30	FALSE
224	2017-05-31	FALSE
224	2017-06-01	FALSE
224	2017-06-02	FALSE
224	2017-06-03	FALSE
225	2017-05-07	TRUE
225	2017-05-08	TRUE
225	2017-05-09	TRUE
226	2017-05-05	TRUE
226	2017-05-06	TRUE
226	2017-05-07	TRUE
226	2017-05-08	TRUE
226	2017-05-09	TRUE
226	2017-05-10	TRUE
226	2017-05-11	TRUE
226	2017-05-12	TRUE
226	2017-05-13	TRUE
227	2017-05-11	FALSE
227	2017-05-12	FALSE
228	2017-05-11	TRUE
228	2017-05-12	TRUE
228	2017-05-13	TRUE
228	2017-05-14	TRUE
228	2017-05-15	TRUE
228	2017-05-16	TRUE
228	2017-05-17	TRUE
228	2017-05-18	TRUE
228	2017-05-19	TRUE
228	2017-05-20	TRUE
228	2017-05-21	TRUE
228	2017-05-22	TRUE
228	2017-05-23	TRUE
228	2017-05-24	FALSE
228	2017-05-25	FALSE
228	2017-05-26	FALSE
229	2017-05-18	FALSE
229	2017-05-19	FALSE
229	2017-05-20	FALSE
229	2017-05-21	FALSE
229	2017-05-22	FALSE
230	2017-05-18	FALSE
230	2017-05-19	FALSE
230	2017-05-20	FALSE
230	2017-05-21	FALSE
230	2017-05-22	FALSE
231	2017-05-21	FALSE
231	2017-05-22	FALSE
231	2017-05-23	FALSE
232	2017-05-20	TRUE
232	2017-05-21	TRUE
232	2017-05-22	TRUE
232	2017-05-23	TRUE
232	2017-05-24	TRUE
232	2017-05-25	TRUE
232	2017-05-26	TRUE
233	2017-05-21	TRUE
233	2017-05-22	TRUE
233	2017-05-23	TRUE
234	2017-05-22	FALSE
234	2017-05-23	FALSE
235	2017-06-08	FALSE
235	2017-06-09	FALSE
235	2017-06-10	FALSE
235	2017-06-11	FALSE
235	2017-06-12	FALSE
235	2017-06-13	FALSE
235	2017-06-14	FALSE
235	2017-06-15	FALSE
235	2017-06-16	FALSE
235	2017-06-17	FALSE
235	2017-06-18	FALSE
236	2017-06-13	TRUE
236	2017-06-14	TRUE
236	2017-06-15	TRUE
236	2017-06-16	TRUE
236	2017-06-17	TRUE
236	2017-06-18	TRUE
236	2017-06-19	TRUE
237	2017-06-02	TRUE
237	2017-06-03	TRUE
237	2017-06-04	TRUE
237	2017-06-05	TRUE
237	2017-06-06	TRUE
237	2017-06-07	TRUE
237	2017-06-08	TRUE
237	2017-06-09	TRUE
237	2017-06-10	TRUE
237	2017-06-11	TRUE
237	2017-06-12	TRUE
237	2017-06-13	TRUE
237	2017-06-14	TRUE
237	2017-06-15	TRUE
237	2017-06-16	TRUE
238	2017-06-14	TRUE
238	2017-06-15	TRUE
238	2017-06-16	TRUE
238	2017-06-17	TRUE
238	2017-06-18	TRUE
238	2017-06-19	TRUE
238	2017-06-20	TRUE
238	2017-06-21	TRUE
239	2017-06-16	TRUE
239	2017-06-17	TRUE
239	2017-06-18	TRUE
239	2017-06-19	TRUE
239	2017-06-20	TRUE
239	2017-06-21	TRUE
239	2017-06-22	TRUE
239	2017-06-23	TRUE
240	2017-06-19	FALSE
240	2017-06-20	FALSE
241	2017-06-20	TRUE
241	2017-06-21	TRUE
241	2017-06-22	TRUE
241	2017-06-23	TRUE
242	2017-06-25	TRUE
242	2017-06-26	TRUE
242	2017-06-27	TRUE
242	2017-06-28	TRUE
242	2017-06-29	TRUE
242	2017-06-30	TRUE
242	2017-07-01	FALSE
242	2017-07-02	TRUE
242	2017-07-03	TRUE
242	2017-07-04	TRUE
242	2017-07-05	TRUE
242	2017-07-06	TRUE
243	2017-06-25	FALSE
243	2017-06-26	FALSE
243	2017-06-27	FALSE
243	2017-06-28	FALSE
243	2017-06-29	FALSE
244	2017-06-28	FALSE
244	2017-06-29	FALSE
244	2017-06-30	FALSE
245	2017-07-01	TRUE
245	2017-07-02	TRUE
245	2017-07-03	TRUE
245	2017-07-04	TRUE
245	2017-07-05	TRUE
245	2017-07-06	TRUE
245	2017-07-07	TRUE
245	2017-07-08	TRUE
246	2017-07-02	FALSE
246	2017-07-03	FALSE
246	2017-07-04	FALSE
246	2017-07-05	FALSE
246	2017-07-06	FALSE
246	2017-07-07	FALSE
247	2017-06-30	FALSE
247	2017-07-01	FALSE
247	2017-07-02	FALSE
247	2017-07-03	FALSE
247	2017-07-04	FALSE
247	2017-07-05	FALSE
247	2017-07-06	FALSE
247	2017-07-07	FALSE
247	2017-07-08	FALSE
247	2017-07-09	FALSE
248	2017-07-03	TRUE
248	2017-07-04	FALSE
249	2017-07-03	TRUE
249	2017-07-04	TRUE
249	2017-07-05	TRUE
249	2017-07-06	TRUE
249	2017-07-07	TRUE
249	2017-07-08	TRUE
249	2017-07-09	TRUE
249	2017-07-10	TRUE
249	2017-07-11	TRUE
249	2017-07-12	TRUE
249	2017-07-13	TRUE
249	2017-07-14	TRUE
250	2017-07-07	TRUE
250	2017-07-08	TRUE
250	2017-07-09	TRUE
250	2017-07-10	TRUE
250	2017-07-11	TRUE
250	2017-07-12	TRUE
250	2017-07-13	TRUE
250	2017-07-14	TRUE
250	2017-07-15	TRUE
250	2017-07-16	TRUE
250	2017-07-17	TRUE
250	2017-07-18	TRUE
250	2017-07-19	TRUE
250	2017-07-20	TRUE
250	2017-07-21	TRUE
250	2017-07-22	TRUE
250	2017-07-23	TRUE
250	2017-07-24	TRUE
250	2017-07-25	TRUE
250	2017-07-26	TRUE
250	2017-07-27	TRUE
250	2017-07-28	TRUE
251	2017-07-08	TRUE
251	2017-07-09	TRUE
251	2017-07-10	TRUE
251	2017-07-11	TRUE
251	2017-07-12	TRUE
251	2017-07-13	TRUE
251	2017-07-14	TRUE
251	2017-07-15	TRUE
251	2017-07-16	TRUE
251	2017-07-17	TRUE
252	2017-07-10	TRUE
252	2017-07-11	TRUE
252	2017-07-12	TRUE
252	2017-07-13	TRUE
252	2017-07-14	TRUE
253	2017-07-11	TRUE
253	2017-07-12	TRUE
253	2017-07-13	TRUE
253	2017-07-14	TRUE
253	2017-07-15	TRUE
253	2017-07-16	TRUE
253	2017-07-17	TRUE
253	2017-07-18	TRUE
[truncated: 1,095 more rows]

[truncated: 3 more sheets: SOFA_score, APACHE, CODING]
